# Supplementary material for: Soil Bacterial Function Associated With Stylo (Legume) and Bahiagrass (Grass) Is Affected More Strongly by Soil Chemical Property Than by Bacterial Community Composition
Source: Front Microbiol. 2019 Apr 12;10:798. doi: 10.3389/fmicb.2019.00798 (PMC6473644; doi:10.3389/fmicb.2019.00798)
Supplement: Supplementary file 2 [file Data_Sheet_2.xls]

## Sheet: Plant species (Table 2)
Note:
The relative abundance (shown as Rel. freq. % in the following dataset) of each biomarker should be >0.1%.
Biomarkers of bahiagrass refered to those OTUs with significantly higher abundance in bahiagrass soil than in stylo soil.
Biomarkers of stylo refered to those OTUs with significantly higher abundance in stylo soil than in bahiagrass soil.
P-value indicates the significance of difference between bahiagrass and stylo estimated with t-test.
Abundance and different taxa of bacterial OTU in root chamber soil as affected by plant species.
Taxonomy	Rel. freq. (%)	PNRC: mean rel. freq. (%)	SGRC: mean rel. freq. (%)	p-values	Difference between means	95.0% lower CI	95.0% upper CI	OTU abundance in bahiagrass				OTU abundance in stylo				Biomarkers
								PNRC1	PNRC2	PNRC3	average	SGRC1	SGRC2	SGRC3	average
OTU1	9.80382	15.1949	4.41276	0.0265971	10.7821	2.69645	18.8678	4536	6051	3749	4778.67	942	1622	1554	1372.67	Bahiagrass
OTU10	2.13397	1.29425	2.97368	0.0424239	-1.67942	-3.24451	-0.114334	330	524	367	407	828	1190	756	924.667	Stylo
OTU100	0.122684	0.120958	0.124411	0.577224	-0.00345299	-0.0243411	0.0174351	37	36	41	38	39	39	38	38.6667
OTU1007	0.0753458	0.0510009	0.0996907	0.132389	-0.0486898	-0.125552	0.0281725	8	11	29	16	25	34	34	31
OTU101	0.287621	0.260983	0.314258	0.301389	-0.0532755	-0.19857	0.0920193	91	77	78	82	106	113	74	97.6667
OTU1012	0.0326157	0.0223096	0.0429219	0.200309	-0.0206124	-0.0609796	0.0197548	7	4	10	7	14	7	19	13.3333
OTU1013	0.0352269	0.0318313	0.0386225	0.243952	-0.00679113	-0.0206495	0.00706728	8	10	12	10	13	10	13	12
OTU1015	0.0650576	0.0583175	0.0717978	0.411059	-0.0134804	-0.0578658	0.030905	21	20	14	18.3333	17	30	20	22.3333
OTU1016	0.079346	0.0116893	0.147003	0.0459315	-0.135313	-0.264727	-0.00589981	3	2	6	3.66667	58	52	27	45.6667
OTU102	0.214351	0.223761	0.204941	0.691817	0.0188199	-0.10795	0.14559	48	84	79	70.3333	77	64	50	63.6667
OTU1020	0.151474	0.146428	0.156519	0.508467	-0.0100908	-0.0514305	0.0312489	45	43	50	46	42	55	49	48.6667
OTU1021	0.0448907	0.028642	0.0611393	0.00365062	-0.0324974	-0.0410075	-0.0239873	9	9	9	9	20	19	18	19
OTU1022	0.283979	0.234502	0.333455	0.0581927	-0.098953	-0.203441	0.00553517	89	63	69	73.6667	90	101	120	103.667
OTU1024	0.113199	0.0923587	0.134039	0.0950448	-0.0416803	-0.0994366	0.016076	25	24	38	29	39	43	43	41.6667
OTU1028	0.0314705	0.0265108	0.0364302	0.474168	-0.00991941	-0.0565255	0.0366867	9	9	7	8.33333	6	10	18	11.3333
OTU1029	0.0911938	0.0868884	0.0954992	0.779847	-0.00861083	-0.101937	0.0847156	13	41	28	27.3333	36	29	24	29.6667
OTU103	0.400073	0.491254	0.308891	0.030898	0.182363	0.0403926	0.324334	174	139	150	154.333	97	94	97	96
OTU1031	0.0617975	0.0774692	0.0461257	0.0250344	0.0313435	0.00824396	0.0544431	23	22	28	24.3333	15	13	15	14.3333
OTU1033	0.0271442	0.0318101	0.0224783	0.370331	0.00933183	-0.0208204	0.0394841	11	11	8	10	2	10	9	7
OTU1036	0.0277174	0.0264632	0.0289717	0.841395	-0.0025085	-0.0430124	0.0379954	4	15	6	8.33333	11	9	7	9
OTU1037	0.0303619	0.0339343	0.0267894	0.424787	0.00714497	-0.0159197	0.0302096	13	11	8	10.6667	5	8	12	8.33333
OTU1038	0.043279	0.0307952	0.0557627	0.0357637	-0.0249675	-0.0466857	-0.00324939	12	6	11	9.66667	17	19	16	17.3333
OTU104	0.191235	0.149653	0.232817	0.0309883	-0.0831639	-0.153792	-0.0125359	43	41	57	47	80	61	76	72.3333
OTU1045	0.0277319	0.0308203	0.0246435	0.630332	0.00617678	-0.0277476	0.0401012	11	4	14	9.66667	6	12	5	7.66667
OTU1047	0.0298518	0.0328757	0.026828	0.173251	0.00604772	-0.00431406	0.0164095	11	11	9	10.3333	10	7	8	8.33333
OTU1049	0.0335841	0.0318067	0.0353615	0.765762	-0.00355484	-0.0386932	0.0315835	12	11	7	10	9	17	7	11
OTU105	0.145857	0.195198	0.0965152	0.141191	0.0986831	-0.0711752	0.268541	88	52	44	61.3333	31	36	23	30
OTU1050	0.118474	0.109358	0.127591	0.473109	-0.0182326	-0.0856997	0.0492344	30	27	46	34.3333	34	38	47	39.6667
OTU106	0.0607646	0.0700639	0.0514654	0.193344	0.0185985	-0.0188782	0.0560753	20	18	28	22	14	16	18	16
OTU1067	0.0671793	0.0679037	0.0664548	0.877669	0.00144897	-0.0245561	0.027454	19	21	24	21.3333	16	23	23	20.6667
OTU1069	0.0298542	0.0307367	0.0289717	0.806644	0.00176506	-0.0178214	0.0213515	7	13	9	9.66667	11	9	7	9
OTU107	0.39403	0.29166	0.496399	0.0131679	-0.204739	-0.319654	-0.0898233	87	99	89	91.6667	138	172	153	154.333
OTU108	0.297476	0.336319	0.258633	0.122353	0.0776858	-0.0333261	0.188698	121	97	99	105.667	97	65	79	80.3333
OTU1080	0.0266927	0.0191055	0.0342799	0.171829	-0.0151745	-0.0448263	0.0144773	6	5	7	6	6	13	13	10.6667
OTU1084	0.0938835	0.0805902	0.107177	0.170557	-0.0265867	-0.0750812	0.0219079	23	29	24	25.3333	25	38	37	33.3333
OTU1085	0.0923232	0.0805971	0.104049	0.068877	-0.0234521	-0.0498673	0.00296304	21	29	26	25.3333	35	33	29	32.3333
OTU109	0.310004	0.279007	0.341001	0.25126	-0.0619942	-0.204712	0.0807241	64	94	105	87.6667	103	117	98	106
OTU1091	0.0485061	0.049831	0.0471813	0.80582	0.00264964	-0.035255	0.0405543	10	20	17	15.6667	14	16	14	14.6667
OTU1095	0.115642	0.133695	0.0975883	0.023281	0.036107	0.0101479	0.0620662	45	38	43	42	29	30	32	30.3333
OTU11	0.594847	0.688713	0.500981	0.225102	0.187732	-0.242323	0.617788	284	172	193	216.333	173	155	139	155.667
OTU110	0.228493	0.196305	0.260681	0.118887	-0.0643756	-0.156542	0.0277905	48	61	76	61.6667	90	81	72	81
OTU1101	0.0773549	0.0763851	0.0783248	0.86318	-0.00193973	-0.0321707	0.0282912	19	25	28	24	28	22	23	24.3333
OTU1107	0.0388802	0.0455838	0.0321765	0.143789	0.0134073	-0.00714725	0.0339618	15	17	11	14.3333	11	12	7	10
OTU1108	0.171787	0.160256	0.183319	0.364203	-0.0230633	-0.0856709	0.0395443	46	45	60	50.3333	50	67	54	57
OTU111	0.126236	0.142112	0.110361	0.253754	0.031751	-0.0473236	0.110826	45	48	41	44.6667	24	46	33	34.3333
OTU1114	0.0335963	0.0339378	0.0332547	0.917289	0.000683102	-0.0186216	0.0199878	12	11	9	10.6667	12	12	7	10.3333
OTU112	0.282248	0.272863	0.291633	0.795281	-0.0187705	-0.229905	0.192364	64	71	122	85.6667	77	86	109	90.6667
OTU1120	0.0501263	0.0466567	0.0535958	0.588129	-0.00693909	-0.0461001	0.0322219	16	16	12	14.6667	12	15	23	16.6667
OTU1121	0.0287895	0.0286173	0.0289618	0.972247	-0.000344488	-0.0318281	0.0311391	13	10	4	9	10	10	7	9
OTU1122	0.105714	0.0838333	0.127595	0.0782772	-0.0437615	-0.0954681	0.00794518	19	26	34	26.3333	38	47	34	39.6667
OTU1123	0.183307	0.203674	0.16294	0.140935	0.0407334	-0.022761	0.104228	71	62	59	64	44	62	46	50.6667
OTU1129	0.0475462	0.0361122	0.0589802	0.0793516	-0.022868	-0.0512807	0.00554473	12	7	15	11.3333	18	20	17	18.3333
OTU113	0.17624	0.118667	0.233813	0.0380059	-0.115147	-0.215452	-0.0148413	30	53	29	37.3333	73	70	75	72.6667
OTU1131	0.261892	0.0106168	0.513167	0.135217	-0.50255	-1.39024	0.385138	5	2	3	3.33333	69	126	284	159.667
OTU1136	0.177168	0.160194	0.194142	0.0481537	-0.0339474	-0.0673865	-0.000508373	45	51	55	50.3333	63	60	58	60.3333
OTU114	0.107836	0.0987201	0.116953	0.346536	-0.0182326	-0.0661802	0.029715	28	26	39	31	41	30	38	36.3333
OTU1147	0.111439	0.116686	0.106192	0.435263	0.0104932	-0.027268	0.0482544	43	35	32	36.6667	34	30	35	33
OTU1148	0.0410932	0.0360573	0.0461291	0.451187	-0.0100718	-0.0436038	0.0234602	6	14	14	11.3333	17	17	9	14.3333
OTU1149	0.0335656	0.0403347	0.0267965	0.13179	0.0135382	-0.00642039	0.0334967	11	11	16	12.6667	6	8	11	8.33333
OTU115	0.223385	0.250453	0.196318	0.27602	0.0541351	-0.0908127	0.199083	61	75	100	78.6667	67	58	58	61
OTU1152	0.0452092	0.0625542	0.0278642	0.134886	0.03469	-0.0220476	0.0914277	19	23	17	19.6667	4	4	18	8.66667
OTU1155	0.0508062	0.0275976	0.0740148	0.00450315	-0.0464172	-0.0665104	-0.0263239	6	8	12	8.66667	24	21	24	23
OTU116	0.229185	0.227842	0.230528	0.968684	-0.00268615	-0.205827	0.200455	41	103	71	71.6667	61	65	89	71.6667
OTU1160	0.0666002	0.0827305	0.0504699	0.201074	0.0322606	-0.027654	0.0921752	36	24	18	26	23	12	12	15.6667
OTU117	0.227256	0.202614	0.251898	0.192886	-0.0492835	-0.156619	0.058052	66	63	62	63.6667	62	86	87	78.3333
OTU1172	0.285419	0.167557	0.403282	3.1378e-05	-0.235725	-0.26701	-0.20444	51	58	49	52.6667	127	121	128	125.333
OTU1174	0.0902192	0.0668464	0.113592	0.0880359	-0.0467456	-0.10663	0.0131386	26	18	19	21	25	42	39	35.3333
OTU1185	0.0244935	0.0286281	0.0203588	0.391363	0.00826928	-0.0180267	0.0345652	13	9	5	9	4	7	8	6.33333
OTU119	0.0388504	0.0530363	0.0246644	0.0252643	0.0283719	0.00731036	0.0494335	20	16	14	16.6667	7	7	9	7.66667
OTU12	1.39197	1.1807	1.60324	0.0337464	-0.422537	-0.772621	-0.0724539	317	387	409	371	481	505	509	498.333	Stylo
OTU120	0.310535	0.299354	0.321717	0.69648	-0.022363	-0.172262	0.127536	85	78	119	94	91	88	121	100
OTU1202	0.0576583	0.0488277	0.066489	0.0791388	-0.0176612	-0.040194	0.00487151	17	12	17	15.3333	20	21	21	20.6667
OTU1209	0.107756	0.10932	0.106192	0.895109	0.0031286	-0.0591595	0.0654167	44	26	33	34.3333	37	38	24	33
OTU121	0.162624	0.180496	0.144753	0.312111	0.0357437	-0.0724003	0.143888	60	41	69	56.6667	41	47	47	45
OTU1214	0.0149203	0.0169778	0.0128628	0.142682	0.00411501	-0.00238871	0.0106187	5	5	6	5.33333	3	4	5	4
OTU122	0.206027	0.16967	0.242384	0.0105291	-0.0727144	-0.110471	-0.034958	50	60	50	53.3333	76	77	73	75.3333
OTU1225	0.0288573	0.0180581	0.0396566	0.0409619	-0.0215985	-0.041713	-0.001484	7	3	7	5.66667	9	13	15	12.3333
OTU123	0.059243	0.0498678	0.0686183	0.0184315	-0.0187506	-0.0317962	-0.00570495	15	15	17	15.6667	19	23	22	21.3333
OTU1231	0.0983435	0.057267	0.13942	0.0269847	-0.082153	-0.14154	-0.0227659	26	17	11	18	43	44	43	43.3333
OTU1233	0.0453691	0.0414077	0.0493305	0.360725	-0.00792286	-0.0361327	0.0202869	12	10	17	13	15	16	15	15.3333
OTU124	0.260588	0.200556	0.32062	0.0329423	-0.120064	-0.223808	-0.0163195	48	62	79	63	97	113	89	99.6667
OTU1243	0.0378912	0.0307619	0.0450205	0.137775	-0.0142586	-0.0357762	0.00725894	6	11	12	9.66667	11	15	16	14
OTU1245	0.0320322	0.0233461	0.0407183	0.223621	-0.0173722	-0.0572575	0.0225132	6	7	9	7.33333	10	19	9	12.6667
OTU125	0.141455	0.100721	0.182189	0.0649094	-0.081468	-0.173157	0.0102213	28	38	29	31.6667	43	70	57	56.6667
OTU126	0.0370237	0.0137702	0.0602772	0.364233	-0.046507	-0.216219	0.123205	5	6	2	4.33333	43	3	10	18.6667
OTU1268	0.0474008	0.0647694	0.0300322	0.0942883	0.0347372	-0.00970407	0.0791784	26	13	22	20.3333	8	5	15	9.33333
OTU127	0.0175561	0.0244013	0.0107108	0.0203424	0.0136905	0.00360575	0.0237753	9	7	7	7.66667	2	5	3	3.33333
OTU1270	0.0390075	0.0276019	0.0504131	0.0233518	-0.0228112	-0.0405322	-0.0050902	11	6	9	8.66667	17	17	13	15.6667
OTU128	0.131345	0.0975762	0.165113	0.144821	-0.0675367	-0.185771	0.0506975	35	31	26	30.6667	41	43	70	51.3333
OTU129	0.0900755	0.101831	0.0783204	0.0482394	0.0235104	0.000404139	0.0466166	31	33	32	32	27	21	25	24.3333
OTU1293	0.029901	0.0233431	0.0364589	0.0951466	-0.0131158	-0.0298492	0.00361755	10	6	6	7.33333	10	10	14	11.3333
OTU1295	0.087451	0.0986929	0.0762091	0.313743	0.0224837	-0.0317881	0.0767555	39	25	29	31	29	15	27	23.6667
OTU1298	0.0378864	0.0424802	0.0332927	0.540237	0.00918747	-0.0295853	0.0479602	10	10	20	13.3333	15	6	10	10.3333
OTU13	0.489084	0.611413	0.366754	0.0959605	0.244658	-0.105714	0.595031	231	144	201	192	109	115	118	114
OTU130	0.0624286	0.0604707	0.0643866	0.730582	-0.00391589	-0.033577	0.0257452	24	17	16	19	24	17	19	20
OTU131	0.0608167	0.0540326	0.0676007	0.450384	-0.0135681	-0.0586647	0.0315285	15	24	12	17	23	14	26	21
OTU1315	0.0996503	0.119919	0.0793815	0.135354	0.0405376	-0.0280252	0.1091	48	30	35	37.6667	26	22	26	24.6667
OTU132	0.110382	0.11141	0.109355	0.863498	0.00205532	-0.0294376	0.0335482	31	34	40	35	30	38	34	34
OTU1320	0.0603492	0.049905	0.0707935	0.247124	-0.0208885	-0.0675724	0.0257954	23	9	15	15.6667	24	24	18	22
OTU133	0.0490154	0.054137	0.0438938	0.615675	0.0102432	-0.0454135	0.0658998	13	15	23	17	4	17	20	13.6667
OTU1332	0.0255834	0.0275833	0.0235835	0.323484	0.00399983	-0.00609417	0.0140938	7	9	10	8.66667	6	8	8	7.33333
OTU1336	0.0384064	0.0349739	0.0418389	0.452456	-0.00686494	-0.0302656	0.0165357	8	15	10	11	15	14	10	13
OTU1344	0.187367	0.14525	0.229483	0.0251211	-0.0842325	-0.15033	-0.0181348	43	54	40	45.6667	65	66	83	71.3333
OTU135	0.0858223	0.105135	0.0665094	0.228886	0.0386258	-0.0443933	0.121645	28	24	47	33	24	24	14	20.6667
OTU1351	0.0484954	0.0605274	0.0364633	0.17383	0.0240641	-0.0254899	0.073618	17	14	26	19	11	11	12	11.3333
OTU1356	0.0294244	0.0138057	0.0450431	0.0210668	-0.0312374	-0.0544941	-0.00798064	1	4	8	4.33333	13	12	17	14
OTU136	0.0677431	0.0817978	0.0536884	0.314835	0.0281093	-0.0438813	0.1001	32	13	32	25.6667	23	10	17	16.6667
OTU1361	0.0352201	0.028635	0.0418052	0.500647	-0.0131701	-0.0779807	0.0516404	11	9	7	9	8	8	23	13
OTU1364	0.0421023	0.045602	0.0386026	0.195779	0.00699936	-0.00662492	0.0206236	16	15	12	14.3333	11	12	13	12
OTU1365	0.0421043	0.0434622	0.0407463	0.84857	0.00271583	-0.0489418	0.0543735	6	19	16	13.6667	12	14	12	12.6667
OTU1368	0.0330654	0.033946	0.0321847	0.909093	0.00176128	-0.0550356	0.0585582	19	8	5	10.6667	11	9	10	10
OTU137	0.0887861	0.0531034	0.124469	0.0919872	-0.0713654	-0.162597	0.0198663	10	13	27	16.6667	49	44	23	38.6667
OTU1374	0.0432448	0.036104	0.0503855	0.42315	-0.0142815	-0.0607505	0.0321875	5	10	19	11.3333	12	14	21	15.6667
OTU1378	0.0395011	0.0403598	0.0386423	0.896507	0.00171753	-0.0345184	0.0379535	10	9	19	12.6667	15	8	13	12
OTU138	0.107478	0.0605629	0.154393	0.181723	-0.0938297	-0.271278	0.0836189	13	12	32	19	35	31	78	48
OTU1380	0.015426	0.0297738	0.00107819	0.225489	0.0286956	-0.0422778	0.0996689	18	0	10	9.33333	1	0	0	0.333333
OTU139	0.0810827	0.0742907	0.0878747	0.422909	-0.013584	-0.0621451	0.0349771	24	20	26	23.3333	19	31	32	27.3333
OTU1396	0.0479285	0.0615259	0.0343312	0.15838	0.0271947	-0.0245245	0.0789139	27	17	14	19.3333	12	10	10	10.6667
OTU1398	0.037363	0.0318205	0.0429055	0.0585277	-0.011085	-0.0229974	0.000827437	8	11	11	10	14	13	13	13.3333
OTU14	0.481568	0.486912	0.476224	0.570597	0.0106887	-0.0392152	0.0605925	147	155	157	153	150	140	154	148
OTU140	0.213463	0.179204	0.247722	0.156505	-0.0685179	-0.183363	0.0463268	63	61	45	56.3333	69	65	97	77
OTU1402	0.0276276	0.038114	0.0171413	0.282707	0.0209726	-0.0365828	0.078528	15	18	3	12	3	6	7	5.33333
OTU1409	0.0415612	0.0562729	0.0268495	0.0729701	0.0294234	-0.00442273	0.0632696	21	12	20	17.6667	13	7	5	8.33333
OTU142	0.0650097	0.07321	0.0568095	0.161894	0.0164005	-0.0104526	0.0432536	19	23	27	23	14	20	19	17.6667
OTU1425	0.0368675	0.0232994	0.0504357	0.0332534	-0.0271364	-0.0507295	-0.00354324	7	11	4	7.33333	19	14	14	15.6667
OTU143	0.0980244	0.105985	0.0900636	0.448312	0.0159216	-0.0423688	0.0742121	34	42	24	33.3333	24	27	33	28
OTU144	0.164294	0.166639	0.161949	0.814312	0.00469052	-0.0527114	0.0620925	52	44	61	52.3333	52	54	45	50.3333
OTU1445	0.059087	0.0721215	0.0460525	0.373897	0.026069	-0.0479213	0.100059	35	20	13	22.6667	9	24	10	14.3333
OTU145	0.0896103	0.0816592	0.0975613	0.161888	-0.0159021	-0.0417048	0.0099006	22	29	26	25.6667	26	32	33	30.3333
OTU1452	0.0383398	0.0466126	0.030067	0.312403	0.0165456	-0.0247277	0.0578189	10	22	12	14.6667	14	8	6	9.33333
OTU146	0.10603	0.115568	0.096492	0.189399	0.0190765	-0.0154962	0.0536492	36	42	31	36.3333	27	34	29	30
OTU1463	0.0517648	0.0466814	0.0568481	0.18586	-0.0101667	-0.027879	0.0075456	12	15	17	14.6667	19	19	15	17.6667
OTU147	0.202841	0.162323	0.243358	0.154266	-0.0810353	-0.209881	0.0478108	30	56	67	51	61	73	93	75.6667
OTU1476	0.0931869	0.123036	0.0633381	0.0160457	0.0596976	0.0191688	0.100226	43	39	34	38.6667	26	14	19	19.6667
OTU1477	0.034174	0.031882	0.0364661	0.70534	-0.0045841	-0.0453289	0.0361607	9	5	16	10	11	10	13	11.3333
OTU1478	0.027212	0.0243939	0.03003	0.279329	-0.0056361	-0.0209815	0.00970928	8	8	7	7.66667	10	11	7	9.33333
OTU148	0.840158	0.0296863	1.65063	0.426638	-1.62094	-8.66783	5.42594	12	10	6	9.33333	1523	8	0	510.333
OTU1482	0.0570105	0.0679509	0.04607	0.223078	0.0218809	-0.020336	0.0640978	21	16	27	21.3333	8	15	20	14.3333
OTU1487	0.0384879	0.026561	0.0504148	0.119685	-0.0238538	-0.0575418	0.00983427	7	5	13	8.33333	18	19	10	15.6667
OTU1488	0.0826747	0.0731983	0.0921512	0.467305	-0.0189529	-0.0845659	0.0466602	13	26	30	23	21	39	26	28.6667
OTU149	0.317554	0.290761	0.344347	0.2348	-0.0535863	-0.165943	0.0587705	89	83	102	91.3333	120	113	88	107
OTU1498	0.0336082	0.0297145	0.0375019	0.38762	-0.00778739	-0.0307103	0.0151355	7	9	12	9.33333	8	15	12	11.6667
OTU15	0.851152	0.785341	0.916963	0.434194	-0.131622	-0.701869	0.438624	179	237	324	246.667	280	279	296	285
OTU150	0.111016	0.09437	0.127662	0.183743	-0.0332925	-0.0967806	0.0301955	19	37	33	29.6667	44	38	37	39.6667
OTU1503	0.0303796	0.0349895	0.0257696	0.449549	0.00921991	-0.0232663	0.0417061	16	11	6	11	11	5	8	8
OTU1505	0.0480279	0.0435353	0.0525204	0.580314	-0.00898504	-0.053553	0.0355829	13	10	18	13.6667	11	14	24	16.3333
OTU151	0.191627	0.169802	0.213451	0.268604	-0.0436484	-0.158451	0.0711544	71	41	48	53.3333	70	67	62	66.3333
OTU1510	0.134902	0.147461	0.122342	0.432554	0.0251191	-0.0835955	0.133834	45	46	48	46.3333	50	41	23	38
OTU1514	0.0304077	0.0286567	0.0321588	0.721353	-0.00350213	-0.0328483	0.0258441	11	7	9	9	7	8	15	10
OTU1516	0.0448755	0.0318495	0.0579014	0.0951928	-0.0260519	-0.0604968	0.00839296	9	8	13	10	15	15	24	18
OTU1519	0.0197405	0.0244377	0.0150434	0.380319	0.00939427	-0.0179293	0.0367179	11	3	9	7.66667	8	3	3	4.66667
OTU152	0.118509	0.10193	0.135089	0.336444	-0.0331582	-0.131806	0.0654895	21	27	48	32	36	43	47	42
OTU1524	0.316119	0.631161	0.00107819	0.103843	0.630082	-0.319112	1.57928	95	332	169	198.667	1	0	0	0.333333
OTU1531	0.080839	0.129407	0.0322713	0.328153	0.0971354	-0.208374	0.402645	87	27	8	40.6667	20	1	9	10
OTU1532	0.0799264	0.0880241	0.0718286	0.120325	0.0161955	-0.00675377	0.0391448	24	31	28	27.6667	19	24	24	22.3333
OTU1535	0.024025	0.015894	0.0321561	0.119011	-0.016262	-0.0404295	0.00790537	4	7	4	5	7	9	14	10
OTU1538	0.0325395	0.0297192	0.0353598	0.644471	-0.00564059	-0.0380515	0.0267703	15	6	7	9.33333	8	15	10	11
OTU154	0.11573	0.115597	0.115864	0.977253	-0.000266515	-0.0249541	0.0244211	34	40	35	36.3333	40	34	34	36
OTU1545	0.0404938	0.0424048	0.0385828	0.593052	0.00382204	-0.0145041	0.0221482	13	16	11	13.3333	9	14	13	12
OTU155	0.0832523	0.082743	0.0837615	0.966802	-0.0010185	-0.0873184	0.0852814	23	27	28	26	39	21	18	26
OTU1551	0.0405216	0.0370982	0.0439451	0.456363	-0.0068469	-0.0302383	0.0165445	10	15	10	11.6667	10	14	17	13.6667
OTU1561	0.0432718	0.0297396	0.056804	0.0855154	-0.0270644	-0.0602624	0.00613356	6	7	15	9.33333	14	22	17	17.6667
OTU1568	0.0395053	0.0307186	0.048292	0.173822	-0.0175734	-0.0479427	0.0127958	6	15	8	9.66667	18	12	15	15
OTU157	0.134108	0.102979	0.165237	0.0513036	-0.0622577	-0.125094	0.000578619	32	25	40	32.3333	61	50	43	51.3333
OTU1573	0.0390015	0.0286671	0.049336	0.0325596	-0.0206689	-0.0382066	-0.00313125	8	7	12	9	15	14	17	15.3333
OTU1579	0.0623441	0.0721132	0.052575	0.182314	0.0195382	-0.0173729	0.0564493	28	23	17	22.6667	19	15	15	16.3333
OTU158	0.633175	0.716235	0.550114	0.0327384	0.166121	0.0235065	0.308735	215	211	249	225	167	188	158	171	Bahiagrass
OTU1581	0.0335749	0.0381997	0.0289502	0.233176	0.00924949	-0.01219	0.0306889	9	12	15	12	8	9	10	9
OTU1582	0.116368	0.0901557	0.142581	0.0341135	-0.0524251	-0.0958987	-0.00895137	27	30	28	28.3333	38	50	45	44.3333
OTU1585	0.0405754	0.0297179	0.0514329	0.114504	-0.021715	-0.0519135	0.00848353	6	9	13	9.33333	11	20	17	16
OTU1588	0.07099	0.0572688	0.0847112	0.0537867	-0.0274425	-0.0556944	0.000809489	13	21	20	18	24	26	29	26.3333
OTU16	0.247535	0.255782	0.239289	0.68687	0.0164932	-0.0901533	0.12314	95	64	82	80.3333	89	68	66	74.3333
OTU160	0.382294	0.395617	0.36897	0.299717	0.0266473	-0.0368586	0.0901531	132	128	113	124.333	120	117	107	114.667
OTU1606	0.0510855	0.0614748	0.0406961	0.301408	0.0207786	-0.028076	0.0696333	23	23	12	19.3333	5	14	19	12.6667
OTU161	0.138908	0.126471	0.151346	0.646721	-0.0248758	-0.166862	0.11711	43	17	59	39.6667	64	46	31	47
OTU1615	0.02663	0.0296495	0.0236105	0.576712	0.00603903	-0.0284486	0.0405267	7	15	6	9.33333	9	6	7	7.33333
OTU1619	0.0517854	0.0360542	0.0675165	0.126101	-0.0314623	-0.083152	0.0202275	10	13	11	11.3333	17	29	17	21
OTU1621	0.0553936	0.0743067	0.0364804	0.185196	0.0378263	-0.0422822	0.117935	35	15	20	23.3333	13	10	11	11.3333
OTU1624	0.0518921	0.0297287	0.0740555	0.0739752	-0.0443268	-0.0965755	0.00792202	6	8	14	9.33333	27	14	28	23
OTU163	0.057476	0.0774121	0.0375398	0.0117346	0.0398723	0.0149031	0.0648414	27	26	20	24.3333	11	9	15	11.6667
OTU1632	0.0405293	0.0466922	0.0343665	0.344882	0.0123258	-0.0217277	0.0463793	12	14	18	14.6667	15	5	12	10.6667
OTU1638	0.041147	0.0222515	0.0600424	0.00726365	-0.0377909	-0.0584214	-0.0171603	5	10	6	7	16	18	22	18.6667
OTU164	0.334462	0.00211686	0.666806	0.047272	-0.66469	-1.30959	-0.0197855	1	1	0	0.666667	200	292	130	207.333
OTU1646	0.038874	0.0423788	0.0353691	0.660749	0.00700973	-0.0343239	0.0483434	8	20	12	13.3333	7	9	17	11
OTU165	0.129019	0.13049	0.127548	0.915644	0.00294226	-0.0819249	0.0878094	35	42	46	41	28	38	53	39.6667
OTU1650	0.0346775	0.0339733	0.0353818	0.92162	-0.00140848	-0.0412794	0.0384624	8	9	15	10.6667	8	7	18	11
OTU1651	0.0309006	0.0403542	0.0214469	0.310535	0.0189073	-0.0398519	0.0776664	21	6	11	12.6667	6	6	8	6.66667
OTU1658	0.0372992	0.0392258	0.0353725	0.521742	0.00385337	-0.0114763	0.0191831	11	15	11	12.3333	9	13	11	11
OTU1659	0.0549517	0.0487801	0.0611233	0.219387	-0.0123432	-0.0360014	0.0113149	12	18	16	15.3333	17	17	23	19
OTU166	0.14618	0.157185	0.135175	0.580207	0.0220102	-0.102841	0.146862	47	33	68	49.3333	45	35	46	42
OTU167	0.110468	0.104031	0.116905	0.563195	-0.0128746	-0.0709913	0.0452421	33	26	39	32.6667	34	29	46	36.3333
OTU1673	0.0341007	0.0349809	0.0332205	0.872531	0.00176034	-0.0279324	0.031453	6	15	12	11	8	14	9	10.3333
OTU168	0.106016	0.131549	0.0804822	0.0279382	0.0510668	0.0121095	0.0900242	40	41	43	41.3333	29	19	27	25
OTU1687	0.10191	0.108246	0.0955742	0.644116	0.0126717	-0.069788	0.0951313	31	31	40	34	43	20	26	29.6667
OTU1688	0.118876	0.135796	0.101956	0.294151	0.0338396	-0.0476622	0.115341	57	37	34	42.6667	38	23	34	31.6667
OTU169	0.077881	0.0731879	0.0825741	0.669468	-0.00938618	-0.0689042	0.0501318	16	26	27	23	22	19	36	25.6667
OTU1692	0.0560602	0.0520366	0.0600837	0.683644	-0.00804717	-0.0736544	0.0575601	26	8	15	16.3333	21	16	19	18.6667
OTU1693	0.0469343	0.0477881	0.0460805	0.916094	0.00170758	-0.044113	0.0475282	22	8	15	15	11	19	13	14.3333
OTU17	0.38105	0.457421	0.30468	0.148928	0.152741	-0.108512	0.413994	185	111	135	143.667	101	78	105	94.6667
OTU170	0.118006	0.096547	0.139465	0.0952301	-0.0429177	-0.0984454	0.0126099	37	27	27	30.3333	50	46	34	43.3333
OTU1701	0.0309509	0.0297513	0.0321506	0.822081	-0.00239931	-0.0327624	0.0279638	12	4	12	9.33333	7	11	12	10
OTU1705	0.0303862	0.0243615	0.036411	0.381186	-0.0120495	-0.047916	0.023817	8	11	4	7.66667	6	17	11	11.3333
OTU1706	0.0293731	0.0190765	0.0396698	0.0673065	-0.0205934	-0.0439857	0.00279893	5	8	5	6	12	16	9	12.3333
OTU1709	0.0683613	0.0498885	0.0868341	0.0894465	-0.0369455	-0.083312	0.00942093	9	15	23	15.6667	24	33	24	27
OTU1716	0.057168	0.0436037	0.0707323	0.306704	-0.0271286	-0.0973578	0.0431007	12	4	25	13.6667	17	28	21	22
OTU173	0.0613895	0.0562729	0.066506	0.38223	-0.0102331	-0.0469046	0.0264383	21	12	20	17.6667	22	20	20	20.6667
OTU1730	0.0746064	0.079545	0.0696678	0.652637	0.00987714	-0.0526256	0.0723798	14	30	31	25	16	23	26	21.6667
OTU1734	0.0346376	0.0424516	0.0268235	0.0561215	0.015628	-0.000659707	0.0319158	12	12	16	13.3333	9	6	10	8.33333
OTU174	0.0426462	0.04242	0.0428724	0.973076	-0.00045238	-0.0356446	0.0347399	18	13	9	13.3333	9	12	19	13.3333
OTU18	1.72167	1.02864	2.41469	0.00216147	-1.38605	-1.84439	-0.927721	288	367	315	323.333	675	759	818	750.667	Stylo
OTU180	0.3585	0.350132	0.366867	0.693576	-0.016735	-0.133819	0.100349	101	107	122	110	127	121	94	114
OTU181	0.151	0.125137	0.176864	0.101309	-0.0517275	-0.121698	0.0182427	33	45	40	39.3333	46	67	52	55
OTU182	0.0943511	0.108305	0.0803974	0.253738	0.0279073	-0.0381794	0.093994	39	23	40	34	21	29	25	25
OTU185	0.0885756	0.0806179	0.0965333	0.448901	-0.0159154	-0.0783255	0.0464946	15	29	32	25.3333	32	32	26	30
OTU186	0.051715	0.0540907	0.0493394	0.572911	0.00475129	-0.0235469	0.0330495	17	18	16	17	17	18	11	15.3333
OTU187	0.0761479	0.0815982	0.0706975	0.659259	0.0109007	-0.0542786	0.07608	24	34	19	25.6667	11	25	30	22
OTU189	0.100791	0.0965461	0.105035	0.657682	-0.0084893	-0.0770968	0.0601182	31	29	31	30.3333	27	43	28	32.6667
OTU19	0.20705	0.171732	0.242369	0.0569623	-0.0706367	-0.14551	0.00423693	48	67	47	54	75	80	71	75.3333
OTU195	0.104025	0.106043	0.102006	0.874552	0.00403643	-0.0830909	0.0911637	33	37	30	33.3333	45	23	27	31.6667
OTU197	0.0485804	0.044594	0.0525668	0.461063	-0.00797278	-0.0351692	0.0192236	15	10	17	14	19	18	12	16.3333
OTU198	0.0979428	0.128305	0.0675809	0.219769	0.0607239	-0.0779195	0.199367	60	39	22	40.3333	21	16	26	21
OTU2	6.02015	5.5744	6.46591	0.256356	-0.891502	-3.04749	1.26449	2108	1555	1591	1751.33	1956	1929	2144	2009.67
OTU20	0.192526	0.271482	0.11357	0.0891721	0.157912	-0.0383814	0.354206	55	103	98	85.3333	15	24	67	35.3333
OTU201	0.110018	0.0838484	0.136187	0.013506	-0.0523387	-0.0851902	-0.0194873	24	23	32	26.3333	41	46	40	42.3333
OTU202	0.120912	0.135703	0.106121	0.188637	0.0295815	-0.0229023	0.0820652	37	52	39	42.6667	26	35	38	33
OTU203	0.0618517	0.0690061	0.0546972	0.261662	0.0143089	-0.0254442	0.0540621	24	16	25	21.6667	17	17	17	17
OTU204	0.108991	0.0699877	0.147994	0.0371271	-0.0780061	-0.146774	-0.00923839	17	26	23	22	48	55	35	46
OTU205	0.0479197	0.0636679	0.0321715	0.103506	0.0314964	-0.0102057	0.0731985	27	16	17	20	8	6	16	10
OTU208	0.0406333	0.0265281	0.0547386	0.0649595	-0.0282104	-0.0592346	0.00281378	4	9	12	8.33333	22	15	14	17
OTU209	0.0735531	0.0881657	0.0589406	0.280108	0.0292251	-0.0428757	0.101326	30	16	37	27.6667	14	24	17	18.3333
OTU21	0.323663	0.352387	0.294939	0.336255	0.0574479	-0.135091	0.249987	134	85	113	110.667	93	94	88	91.6667
OTU212	0.0409774	0.0626399	0.0193148	0.104972	0.0433251	-0.0217922	0.108442	13	17	29	19.6667	7	5	6	6
OTU213	0.052833	0.0509346	0.0547314	0.80878	-0.00379676	-0.0495657	0.0419722	24	12	12	16	21	15	15	17
OTU218	0.0843174	0.0838696	0.0847652	0.96233	-0.00089562	-0.0572119	0.0554206	21	22	36	26.3333	30	22	27	26.3333
OTU22	0.45404	0.446866	0.461215	0.815482	-0.0143494	-0.183587	0.154888	156	111	154	140.333	143	127	160	143.333
OTU220	0.0336474	0.0244009	0.0428939	0.0284248	-0.018493	-0.0335696	-0.00341645	6	8	9	7.66667	12	12	16	13.3333
OTU222	0.034238	0.019102	0.049374	0.12439	-0.030272	-0.0802512	0.0197072	7	5	6	6	18	8	20	15.3333
OTU223	0.0452542	0.0594047	0.0311038	0.0126284	0.0283009	0.01327	0.0433317	21	18	17	18.6667	10	10	9	9.66667
OTU224	0.0980541	0.115697	0.0804111	0.304591	0.0352859	-0.0644008	0.134973	52	25	32	36.3333	21	24	30	25
OTU225	0.0981676	0.0901665	0.106169	0.0857134	-0.0160022	-0.0366041	0.00459974	27	29	29	28.3333	33	36	30	33
OTU227	0.0352431	0.0244013	0.046085	0.132544	-0.0216837	-0.058139	0.0147717	9	7	7	7.66667	12	20	11	14.3333
OTU228	0.0469634	0.0510026	0.0429242	0.654528	0.00807836	-0.0436591	0.0598158	20	7	21	16	17	14	9	13.3333
OTU229	0.0784143	0.0593168	0.0975117	0.164208	-0.038195	-0.100614	0.0242236	12	29	15	18.6667	21	37	33	30.3333
OTU23	0.160879	0.201671	0.120088	0.168135	0.0815835	-0.0723427	0.23551	87	45	58	63.3333	32	35	45	37.3333
OTU230	0.188908	0.252435	0.125382	0.055843	0.127053	-0.00593729	0.260042	101	76	61	79.3333	27	44	46	39
OTU232	0.254637	0.205777	0.303498	0.0220879	-0.0977208	-0.172033	-0.0234088	54	70	70	64.6667	89	87	107	94.3333
OTU233	0.0443157	0.0339733	0.0546582	0.307223	-0.0206849	-0.0755247	0.034155	8	9	15	10.6667	15	26	10	17
OTU235	0.0368427	0.0211964	0.0524891	0.23332	-0.0312928	-0.101313	0.0387276	2	10	8	6.66667	12	28	9	16.3333
OTU236	0.0937866	0.100719	0.0868543	0.474128	0.0138645	-0.034967	0.062696	35	36	24	31.6667	23	23	35	27
OTU237	0.457134	0.193007	0.721262	0.0289583	-0.528256	-0.935707	-0.120804	43	72	67	60.6667	160	248	265	224.333	Stylo
OTU238	0.154745	0.128268	0.181223	0.095469	-0.0529542	-0.120613	0.014705	33	51	37	40.3333	56	66	47	56.3333
OTU239	0.174937	0.177094	0.17278	0.8779	0.0043139	-0.0744983	0.0831261	60	60	47	55.6667	67	49	45	53.6667
OTU24	0.936821	1.08556	0.788079	0.19848	0.297485	-0.348355	0.943325	394	390	240	341.333	223	262	250	245
OTU241	0.0421311	0.0349856	0.0492765	0.322564	-0.0142909	-0.051246	0.0226643	14	12	7	11	9	20	17	15.3333
OTU242	0.0943549	0.0943358	0.0943741	0.998927	-3.82965e-05	-0.079359	0.0792824	32	36	21	29.6667	25	20	43	29.3333
OTU243	0.224249	0.197435	0.251063	0.136765	-0.0536282	-0.133913	0.0266567	67	49	70	62	88	68	78	78
OTU244	0.0462799	0.06682	0.0257399	0.0132854	0.0410801	0.0204962	0.0616641	18	23	22	21	8	8	8	8
OTU245	0.0623598	0.0785967	0.046123	0.183243	0.0324738	-0.0369557	0.101903	27	15	32	24.6667	15	14	14	14.3333
OTU247	0.108394	0.0891551	0.127632	0.029468	-0.038477	-0.0706308	-0.00632329	27	24	33	28	39	36	44	39.6667
OTU248	0.0186544	0.0244515	0.0128573	0.340308	0.0115943	-0.0240081	0.0471967	7	3	13	7.66667	3	6	3	4
OTU249	0.0437463	0.0424451	0.0450475	0.711198	-0.00260242	-0.0256043	0.0203995	17	11	12	13.3333	14	13	15	14
OTU25	0.408714	0.350077	0.467352	0.1271	-0.117275	-0.296114	0.061565	95	114	121	110	121	175	140	145.333
OTU250	0.207257	0.230095	0.184419	0.290801	0.0456753	-0.0588536	0.150204	84	78	55	72.3333	48	51	73	57.3333
OTU251	0.0485107	0.0498643	0.047157	0.691961	0.00270724	-0.0211949	0.0266093	16	15	16	15.6667	11	17	16	14.6667
OTU254	0.120079	0.0868901	0.153268	0.0724099	-0.0663778	-0.14279	0.0100344	25	37	20	27.3333	39	61	43	47.6667
OTU255	0.0464302	0.0435496	0.0493107	0.654456	-0.00576106	-0.0446645	0.0331424	12	9	20	13.6667	13	18	15	15.3333
OTU256	0.0923544	0.0764244	0.108284	0.220566	-0.0318599	-0.0928716	0.0291518	17	22	33	24	32	43	26	33.6667
OTU257	0.0308859	0.0360651	0.0257068	0.421987	0.0103583	-0.0317655	0.0524821	10	12	12	11.3333	3	7	14	8
OTU259	0.0330638	0.0296967	0.0364308	0.405154	-0.00673412	-0.0335748	0.0201066	9	10	9	9.33333	8	15	11	11.3333
OTU26	0.376607	0.356396	0.396818	0.162493	-0.0404222	-0.107759	0.0269145	104	118	114	112	126	132	112	123.333
OTU260	0.154047	0.171866	0.136228	0.0429791	0.0356376	0.00229748	0.0689776	53	53	56	54	46	44	37	42.3333
OTU263	0.31673	0.207785	0.425675	0.0301654	-0.217891	-0.398202	-0.0375793	49	83	64	65.3333	113	120	164	132.333
OTU264	0.0854451	0.0594081	0.111482	0.103389	-0.0520739	-0.129716	0.0255679	20	18	18	18.6667	31	46	27	34.6667
OTU265	0.0840985	0.129543	0.0386539	0.0727085	0.0908892	-0.0183317	0.20011	32	32	58	40.6667	17	9	10	12
OTU266	0.104624	0.0880925	0.121155	0.104132	-0.0330628	-0.077026	0.0109004	23	25	35	27.6667	35	44	34	37.6667
OTU267	0.0672208	0.0572744	0.0771673	0.342699	-0.0198929	-0.0732278	0.0334421	27	16	11	18	19	30	23	24
OTU268	0.217769	0.181551	0.253987	0.190557	-0.0724366	-0.202846	0.0579723	57	43	71	57	60	100	77	79
OTU27	0.588183	0.699117	0.477249	0.0073947	0.221868	0.138973	0.304763	210	219	230	219.667	147	149	149	148.333	Bahiagrass
OTU270	0.168987	0.193205	0.14477	0.193315	0.0484347	-0.0384161	0.135286	67	46	69	60.6667	40	38	57	45
OTU271	0.0762137	0.0880982	0.0643292	0.297249	0.0237689	-0.0329438	0.0804817	37	20	26	27.6667	16	17	27	20
OTU273	0.0362699	0.0286454	0.0438944	0.411058	-0.015249	-0.0775191	0.0470211	8	9	10	9	6	22	13	13.6667
OTU274	0.139328	0.118833	0.159824	0.1046	-0.0409908	-0.0955752	0.0135935	29	38	45	37.3333	54	53	42	49.6667
OTU275	0.0336364	0.0297114	0.0375614	0.245682	-0.00784992	-0.024752	0.00905218	11	8	9	9.33333	14	9	12	11.6667
OTU276	0.0464209	0.0488637	0.0439782	0.715534	0.00488548	-0.0371012	0.0468722	16	9	21	15.3333	15	15	11	13.6667
OTU278	0.0502168	0.0414297	0.0590039	0.233578	-0.0175741	-0.052894	0.0177457	15	7	17	13	19	14	22	18.3333
OTU279	0.0559804	0.0604971	0.0514637	0.722179	0.00903339	-0.0709844	0.0890511	7	20	30	19	13	14	21	16
OTU28	0.392437	0.420312	0.364563	0.320364	0.0557487	-0.107027	0.218524	147	106	143	132	104	120	116	113.333
OTU280	0.0613356	0.0647763	0.0578949	0.625652	0.00688143	-0.0391747	0.0529375	24	13	24	20.3333	16	20	18	18
OTU281	0.134471	0.125244	0.143698	0.548786	-0.0184538	-0.0971908	0.0602832	30	36	52	39.3333	46	54	34	44.6667
OTU282	0.22371	0.189907	0.257513	0.138953	-0.0676058	-0.182093	0.0468811	65	56	58	59.6667	89	62	89	80
OTU283	0.035191	0.0328575	0.0375244	0.437503	-0.00466693	-0.0206627	0.0113288	10	13	8	10.3333	10	12	13	11.6667
OTU286	0.0346222	0.0424676	0.0267767	0.432956	0.0156909	-0.0416251	0.0730069	23	7	10	13.3333	4	10	11	8.33333
OTU287	0.0331099	0.0265714	0.0396483	0.415772	-0.0130769	-0.0571915	0.0310377	4	5	16	8.33333	9	16	12	12.3333
OTU289	0.0388974	0.052034	0.0257608	0.434615	0.0262732	-0.0773974	0.129944	33	6	10	16.3333	9	3	12	8
OTU29	0.668547	0.682568	0.654525	0.851533	0.0280429	-0.388636	0.444722	278	151	214	214.333	244	199	167	203.333
OTU291	0.0325017	0.0382079	0.0267955	0.234335	0.0114124	-0.0121887	0.0350135	16	9	11	12	7	11	7	8.33333
OTU293	0.0507154	0.0424451	0.0589857	0.104568	-0.0165406	-0.0411452	0.00806396	17	11	12	13.3333	18	18	19	18.3333
OTU294	0.0266525	0.0339802	0.0193247	0.297465	0.0146555	-0.0252956	0.0546066	6	9	17	10.6667	8	4	6	6
OTU295	0.0362352	0.0424195	0.0300509	0.142457	0.0123686	-0.00684119	0.0315784	15	14	11	13.3333	11	6	11	9.33333
OTU298	0.0746381	0.0923687	0.0569076	0.300066	0.0354611	-0.0563881	0.12731	44	17	26	29	25	13	15	17.6667
OTU299	0.249395	0.180325	0.318465	0.00448426	-0.138139	-0.198647	-0.0776319	50	60	60	56.6667	94	110	93	99
OTU3	1.56596	1.33763	1.79428	0.0075106	-0.456647	-0.702376	-0.210918	377	439	445	420.333	549	536	588	557.667	Stylo
OTU30	0.127443	0.127359	0.127527	0.996624	-0.000168649	-0.130231	0.129893	38	35	47	40	24	35	60	39.6667
OTU301	0.129222	0.105146	0.153299	0.214304	-0.0481531	-0.147714	0.0514077	25	24	50	33	41	55	47	47.6667
OTU304	0.0693797	0.0529242	0.0858352	0.239319	-0.032911	-0.109315	0.0434932	18	27	5	16.6667	31	25	24	26.6667
OTU305	0.0868514	0.107182	0.0665208	0.139552	0.0406611	-0.0206901	0.102012	43	27	31	33.6667	21	12	29	20.6667
OTU306	0.0602875	0.0530034	0.0675716	0.13228	-0.0145681	-0.0371364	0.00800013	17	20	13	16.6667	22	22	19	21
OTU308	0.0619493	0.0584322	0.0654665	0.732694	-0.00703427	-0.0644947	0.0504261	16	11	28	18.3333	26	19	16	20.3333
OTU309	0.0533835	0.0477912	0.0589758	0.366369	-0.0111846	-0.0505741	0.0282048	18	9	18	15	17	19	19	18.3333
OTU31	0.230007	0.19406	0.265955	0.268691	-0.0718949	-0.22873	0.0849402	34	76	73	61	86	100	62	82.6667
OTU311	0.11102	0.0933052	0.128735	0.0467011	-0.0354293	-0.0700197	-0.000838938	25	35	28	29.3333	43	35	42	40
OTU312	0.101244	0.106012	0.0964766	0.745256	0.00953548	-0.0785658	0.0976368	45	36	19	33.3333	26	37	27	30
OTU317	0.0993454	0.0668308	0.13186	0.0109538	-0.0650292	-0.101124	-0.0289344	18	22	23	21	35	46	42	41
OTU318	0.0271135	0.0435007	0.0107262	0.156278	0.0327745	-0.0288698	0.0944188	23	10	8	13.6667	3	2	5	3.33333
OTU319	0.0555058	0.0530511	0.0579605	0.735673	-0.00490941	-0.0430858	0.033267	22	14	14	16.6667	24	17	13	18
OTU32	0.21398	0.224049	0.20391	0.699494	0.0201396	-0.116274	0.156554	71	50	90	70.3333	81	60	49	63.3333
OTU321	0.0731933	0.0552034	0.0911831	0.0181285	-0.0359797	-0.0615779	-0.0103815	19	13	20	17.3333	30	25	30	28.3333
OTU322	0.0288658	0.0233751	0.0343565	0.342903	-0.0109814	-0.0395841	0.0176213	7	4	11	7.33333	14	6	12	10.6667
OTU323	0.121748	0.0795684	0.163927	0.10297	-0.0843585	-0.210484	0.0417667	26	24	25	25	33	64	56	51
OTU324	0.022906	0.0361369	0.00967503	0.191732	0.0264619	-0.0268795	0.0798033	8	6	20	11.3333	5	0	4	3
OTU325	0.0661073	0.0732316	0.058983	0.285666	0.0142487	-0.0277331	0.0562304	19	21	29	23	18	19	18	18.3333
OTU327	0.0245133	0.0297002	0.0193264	0.198279	0.0103738	-0.0107814	0.031529	8	10	10	9.33333	9	6	3	6
OTU328	0.0752241	0.0668018	0.0836463	0.141509	-0.0168445	-0.0427053	0.00901624	17	25	21	21	26	29	23	26
OTU329	0.099485	0.13899	0.0599801	0.0138594	0.0790098	0.0284198	0.1296	39	43	49	43.6667	10	25	21	18.6667
OTU33	0.340085	0.280115	0.400055	0.00597135	-0.11994	-0.173856	-0.0660236	83	84	97	88	127	126	120	124.333
OTU330	0.118853	0.142161	0.0955449	0.231654	0.0466158	-0.0452661	0.138498	59	39	36	44.6667	37	15	37	29.6667
OTU331	0.0836623	0.0912157	0.0761089	0.454023	0.0151068	-0.0425309	0.0727444	38	27	21	28.6667	20	28	23	23.6667
OTU332	0.0426893	0.0371406	0.048238	0.493852	-0.0110974	-0.0605002	0.0383054	4	13	18	11.6667	12	16	17	15
OTU333	0.362262	0.225779	0.498746	0.0206061	-0.272966	-0.463788	-0.0821443	40	97	76	71	155	142	168	155
OTU334	0.0555344	0.0424763	0.0685925	0.407607	-0.0261163	-0.112415	0.0601823	8	11	21	13.3333	20	35	9	21.3333
OTU335	0.0919479	0.135702	0.0481939	0.0707556	0.087508	-0.014366	0.189382	56	46	26	42.6667	7	19	19	15
OTU336	0.156335	0.162415	0.150255	0.744472	0.0121595	-0.0868211	0.11114	41	44	68	51	57	35	48	46.6667
OTU337	0.052287	0.0530727	0.0515012	0.89391	0.00157146	-0.031431	0.0345739	22	12	16	16.6667	19	16	13	16
OTU338	0.0859231	0.0752766	0.0965697	0.163125	-0.021293	-0.0568546	0.0142685	22	28	21	23.6667	34	24	32	30
OTU34	0.330558	0.368403	0.292713	0.303466	0.0756904	-0.145791	0.297172	109	90	148	115.667	82	96	95	91
OTU340	0.0452782	0.0508827	0.0396736	0.205021	0.011209	-0.0114557	0.0338737	14	20	14	16	11	12	14	12.3333
OTU341	0.0720939	0.0466706	0.0975172	0.0656499	-0.0508466	-0.108958	0.00726507	12	16	16	14.6667	21	35	35	30.3333
OTU342	0.0502043	0.0424477	0.0579609	0.413999	-0.0155132	-0.0697452	0.0387187	10	13	17	13.3333	21	9	24	18
OTU343	0.134479	0.109155	0.159803	0.144788	-0.0506474	-0.134192	0.0328969	23	48	32	34.3333	48	45	56	49.6667
OTU344	0.0484796	0.05728	0.0396791	0.0784012	0.0176009	-0.00367631	0.0388781	16	19	19	18	11	10	16	12.3333
OTU345	0.0479427	0.0626053	0.03328	0.0246387	0.0293253	0.00614966	0.0525009	23	17	19	19.6667	14	8	9	10.3333
OTU347	0.0411244	0.0254266	0.0568222	0.0211041	-0.0313955	-0.0546251	-0.00816598	5	12	7	8	15	18	20	17.6667
OTU348	0.0799398	0.0912668	0.0686128	0.402038	0.0226539	-0.0618655	0.107173	42	21	23	28.6667	19	25	20	21.3333
OTU35	0.333288	0.365119	0.301457	0.302233	0.0636617	-0.104786	0.23211	100	101	143	114.667	105	92	84	93.6667
OTU353	0.0516317	0.0753645	0.027899	0.0614262	0.0474655	-0.00522869	0.10016	31	17	23	23.6667	10	7	9	8.66667
OTU354	0.0506002	0.0604426	0.0407579	0.381035	0.0196846	-0.0473408	0.08671	29	18	10	19	14	15	9	12.6667
OTU355	0.07465	0.0774515	0.0718485	0.196178	0.00560302	-0.00448507	0.0156911	25	23	25	24.3333	21	22	24	22.3333
OTU358	0.0362762	0.0382114	0.0343411	0.605048	0.00387023	-0.0159664	0.0237068	15	9	12	12	13	9	10	10.6667
OTU359	0.0969846	0.122059	0.0719103	0.253108	0.0501486	-0.0649279	0.165225	58	26	31	38.3333	30	23	14	22.3333
OTU36	0.136507	0.132542	0.140472	0.605616	-0.00793037	-0.0499603	0.0340996	36	49	40	41.6667	40	43	48	43.6667
OTU361	0.0948512	0.101747	0.0879557	0.521954	0.013791	-0.058168	0.0857501	24	43	29	32	28	25	29	27.3333
OTU366	0.0389434	0.0339374	0.0439495	0.127258	-0.0100121	-0.0248228	0.00479852	9	12	11	10.6667	11	15	15	13.6667
OTU367	0.164932	0.133695	0.196169	0.0693292	-0.0624745	-0.134783	0.00983412	39	40	47	42	52	73	58	61
OTU369	0.0425724	0.0497911	0.0353537	0.434134	0.0144374	-0.0346707	0.0635455	9	24	14	15.6667	6	12	15	11
OTU37	0.485093	0.52084	0.449347	0.641309	0.0714938	-0.383528	0.526515	240	141	110	163.667	127	117	175	139.667
OTU370	0.128467	0.131437	0.125497	0.810789	0.00594032	-0.0586446	0.0705253	38	52	34	41.3333	38	31	48	39
OTU371	0.0848021	0.0742002	0.0954039	0.176518	-0.0212037	-0.057119	0.0147116	22	29	19	23.3333	25	35	29	29.6667
OTU372	0.131174	0.136867	0.125481	0.434641	0.0113853	-0.032651	0.0554217	43	41	45	43	37	34	46	39
OTU373	0.068785	0.0159451	0.121625	0.331634	-0.10568	-0.460531	0.249172	8	1	6	5	89	14	10	37.6667
OTU374	0.122065	0.124079	0.120051	0.786387	0.00402801	-0.0391451	0.0472011	40	42	35	39	30	43	39	37.3333
OTU376	0.0922954	0.0954974	0.0890934	0.765521	0.00640403	-0.0497519	0.06256	23	30	37	30	35	19	29	27.6667
OTU377	0.0518023	0.0413925	0.062212	0.193388	-0.0208195	-0.0608866	0.0192475	7	13	19	13	21	21	16	19.3333
OTU378	0.0470005	0.0296894	0.0643117	0.0583021	-0.0346223	-0.071931	0.00268633	8	11	9	9.33333	17	26	17	20
OTU379	0.0811429	0.0732238	0.089062	0.460966	-0.0158382	-0.0702598	0.0385835	15	23	31	23	31	20	32	27.6667
OTU38	0.660794	0.750044	0.571544	0.0333196	0.1785	0.02826	0.328741	261	223	223	235.667	166	182	185	177.667	Bahiagrass
OTU380	0.0510719	0.064675	0.0374687	0.190424	0.0272062	-0.0249214	0.0793339	22	23	16	20.3333	3	14	18	11.6667
OTU381	0.165458	0.142128	0.188789	0.154047	-0.0466608	-0.12886	0.0355381	31	51	52	44.6667	61	54	61	58.6667
OTU382	0.126815	0.16241	0.0912194	0.0524329	0.0711902	-0.0012067	0.143587	55	40	58	51	32	17	36	28.3333
OTU385	0.101342	0.106232	0.0964529	0.785798	0.00977863	-0.0852138	0.104771	41	17	42	33.3333	25	43	22	30
OTU388	0.0483634	0.0870573	0.00966954	0.0249391	0.0773877	0.0221691	0.132606	33	19	30	27.3333	5	2	2	3
OTU389	0.0218251	0.0275798	0.0160703	0.0569297	0.0115095	-0.000726843	0.0237459	8	9	9	8.66667	3	6	6	5
OTU39	0.793196	0.930938	0.655454	0.114995	0.275484	-0.143956	0.694925	325	226	326	292.333	223	196	192	203.667
OTU391	0.0486073	0.0403377	0.0568768	0.359388	-0.016539	-0.06094	0.0278619	7	12	19	12.6667	23	19	11	17.6667
OTU393	0.0443001	0.0381711	0.0504292	0.429253	-0.0122581	-0.0619286	0.0374125	11	14	11	12	20	19	8	15.6667
OTU396	0.0517945	0.0424663	0.0611227	0.409401	-0.0186564	-0.0876373	0.0503245	14	10	16	13.3333	15	12	30	19
OTU397	0.0233841	0.0339127	0.0128556	0.0850791	0.0210571	-0.0054399	0.0475541	13	13	6	10.6667	2	4	6	4
OTU4	1.28262	1.4466	1.11864	0.284547	0.327958	-0.636655	1.29257	587	346	430	454.333	348	337	358	347.667
OTU40	0.224764	0.167584	0.281945	0.0282342	-0.11436	-0.206565	-0.0221561	43	58	57	52.6667	77	104	82	87.6667
OTU401	0.164933	0.142231	0.187636	0.0971025	-0.0454052	-0.103865	0.0130549	45	37	52	44.6667	55	68	52	58.3333
OTU403	0.064586	0.0572722	0.0718997	0.305484	-0.0146275	-0.0494968	0.0202418	12	21	21	18	27	19	21	22.3333
OTU405	0.0383864	0.037109	0.0396637	0.655266	-0.00255474	-0.0172849	0.0121754	10	14	11	11.6667	10	13	14	12.3333
OTU408	0.0346771	0.0349735	0.0343808	0.970779	0.000592707	-0.041792	0.0429774	5	16	12	11	17	5	10	10.6667
OTU409	0.0255794	0.0264961	0.0246627	0.835503	0.00183335	-0.0230232	0.0266899	7	11	7	8.33333	6	5	12	7.66667
OTU41	0.546649	0.416609	0.67669	0.0772655	-0.260081	-0.565665	0.0455021	90	171	132	131	218	250	163	210.333
OTU411	0.131106	0.167855	0.0943571	0.421081	0.0734981	-0.23672	0.383716	21	40	97	52.6667	28	34	26	29.3333
OTU419	0.0229157	0.0254885	0.0203428	0.707631	0.00514572	-0.0364732	0.0467646	9	5	10	8	1	5	13	6.33333
OTU42	0.269414	0.273895	0.264933	0.870971	0.0089622	-0.152617	0.170542	108	60	90	86	89	90	68	82.3333
OTU420	0.0506389	0.0487485	0.0525292	0.769419	-0.00378074	-0.0392305	0.0316691	18	19	9	15.3333	13	16	20	16.3333
OTU425	0.0378355	0.0456345	0.0300366	0.125117	0.0155979	-0.00749947	0.0386952	16	12	15	14.3333	9	6	13	9.33333
OTU426	0.0358102	0.0265173	0.0451032	0.251621	-0.0185859	-0.0591035	0.0219317	4	10	11	8.33333	21	11	10	14
OTU427	0.0394349	0.0445468	0.034323	0.22383	0.0102238	-0.0131496	0.0335972	13	15	14	14	12	13	7	10.6667
OTU428	0.215237	0.169878	0.260595	0.0874805	-0.090717	-0.211043	0.0296093	46	42	72	53.3333	80	86	77	81
OTU429	0.249544	0.25348	0.245607	0.770037	0.00787292	-0.0620201	0.0777659	88	82	69	79.6667	74	68	87	76.3333
OTU43	0.260703	0.296097	0.225308	0.268416	0.0707892	-0.0945505	0.236129	71	88	120	93	76	55	79	70
OTU430	0.145207	0.130611	0.159802	0.523504	-0.0291908	-0.183766	0.125385	25	34	64	41	51	53	45	49.6667
OTU431	0.0346918	0.0297145	0.0396692	0.261373	-0.00995476	-0.0313782	0.0114687	7	9	12	9.33333	10	11	16	12.3333
OTU434	0.070834	0.089104	0.052564	0.0361827	0.03654	0.00383484	0.0692451	23	30	31	28	19	19	11	16.3333
OTU437	0.0540354	0.028664	0.0794068	0.0256098	-0.0507427	-0.0897181	-0.0117674	12	6	9	9	28	18	28	24.6667
OTU438	0.0768388	0.0860878	0.0675897	0.59221	0.0184981	-0.102012	0.139009	24	13	44	27	23	18	22	21
OTU44	0.271512	0.2685	0.274525	0.933773	-0.00602523	-0.195527	0.183476	115	64	74	84.3333	74	68	114	85.3333
OTU441	0.138052	0.148531	0.127573	0.207995	0.0209575	-0.0249085	0.0668236	47	45	48	46.6667	35	47	37	39.6667
OTU442	0.0566173	0.0414116	0.0718231	0.0304416	-0.0304116	-0.0561302	-0.00469302	14	9	16	13	19	26	22	22.3333
OTU443	0.0863916	0.0774069	0.0953763	0.440529	-0.0179694	-0.0768121	0.0408734	16	30	27	24.3333	20	32	37	29.6667
OTU444	0.0191637	0.0286705	0.00965687	0.0793339	0.0190137	-0.00417458	0.0422019	7	7	13	9	4	4	1	3
OTU445	0.0378413	0.043489	0.0321936	0.269669	0.0112954	-0.0133966	0.0359874	17	13	11	13.6667	13	11	6	10
OTU447	0.0453528	0.041418	0.0492875	0.645528	-0.00786945	-0.0518707	0.0361318	9	10	20	13	9	16	21	15.3333
OTU449	0.108959	0.0795545	0.138364	0.010643	-0.0588099	-0.0899311	-0.0276887	30	24	21	25	44	41	44	43
OTU45	0.139926	0.108229	0.171624	0.021191	-0.0633951	-0.11004	-0.0167504	39	30	33	34	54	46	60	53.3333
OTU450	0.0813841	0.119817	0.0429512	0.00794857	0.0768657	0.0335786	0.120153	40	42	31	37.6667	20	12	8	13.3333
OTU454	0.0932557	0.122175	0.0643364	0.202719	0.0578385	-0.0653781	0.181055	37	22	56	38.3333	17	17	26	20
OTU459	0.0405911	0.0296855	0.0514968	0.0381917	-0.0218114	-0.0414975	-0.00212525	6	12	10	9.33333	18	15	15	16
OTU46	0.203209	0.200482	0.205937	0.858665	-0.00545546	-0.110732	0.0998215	79	59	51	63	65	60	67	64
OTU461	0.0287781	0.0360607	0.0214955	0.336941	0.0145653	-0.0227652	0.0518957	5	14	15	11.3333	12	4	4	6.66667
OTU464	0.0533707	0.0520128	0.0547286	0.849563	-0.00271589	-0.0428547	0.0374229	11	15	23	16.3333	21	16	14	17
OTU465	0.0527677	0.0668672	0.0386682	0.116991	0.0281989	-0.0122896	0.0686875	20	18	25	21	19	9	8	12
OTU466	0.125307	0.130491	0.120123	0.52926	0.0103679	-0.0465349	0.0672708	41	40	42	41	40	43	29	37.3333
OTU467	0.174536	0.131459	0.217614	0.021852	-0.0861556	-0.15099	-0.0213208	38	50	36	41.3333	57	77	69	67.6667
OTU468	0.0495867	0.0445291	0.0546443	0.5008	-0.0101152	-0.055262	0.0350316	15	16	11	14	10	18	23	17
OTU47	0.193219	0.153835	0.232602	0.15201	-0.0787669	-0.206693	0.0491595	35	51	59	48.3333	63	95	59	72.3333
OTU477	0.0256188	0.0191124	0.0321252	0.299539	-0.0130129	-0.0459054	0.0198797	4	5	9	6	5	15	10	10
OTU479	0.0581563	0.0616181	0.0546945	0.731901	0.00692362	-0.0674771	0.0813243	16	12	30	19.3333	17	18	16	17
OTU48	0.283891	0.35114	0.216642	0.00651154	0.134498	0.0629623	0.206033	99	113	119	110.333	70	75	57	67.3333
OTU481	0.0496105	0.0488017	0.0504192	0.913398	-0.0016175	-0.046751	0.043516	12	16	18	15.3333	19	20	8	15.6667
OTU484	0.161291	0.116711	0.20587	0.0664264	-0.0891588	-0.189183	0.0108656	20	40	50	36.6667	61	74	57	64
OTU485	0.11499	0.150628	0.0793528	0.0604927	0.0712749	-0.0063475	0.148897	60	44	38	47.3333	22	22	30	24.6667
OTU488	0.0426538	0.0456522	0.0396555	0.534494	0.00599672	-0.0186265	0.0306199	14	11	18	14.3333	10	16	11	12.3333
OTU49	0.172324	0.179426	0.165221	0.674222	0.0142049	-0.0901719	0.118582	52	44	73	56.3333	58	48	48	51.3333
OTU493	0.0463437	0.0541101	0.0385773	0.444409	0.0155328	-0.043962	0.0750277	27	13	11	17	9	16	11	12
OTU495	0.00531056	0.0106211	0	0.42265	0.0106211	-0.0350779	0.0563201	10	0	0	3.33333	0	0	0	0
OTU496	0.06827	0.0668308	0.0697092	0.628722	-0.00287837	-0.0207876	0.0150309	18	22	23	21	21	21	23	21.6667
OTU497	0.0230008	0.0159165	0.0300851	0.342857	-0.0141686	-0.051355	0.0230178	10	3	2	5	15	4	9	9.33333
OTU498	0.14866	0.0169899	0.280329	0.446748	-0.26334	-1.46539	0.938711	14	1	1	5.33333	260	0	0	86.6667
OTU499	0.0661434	0.0583343	0.0739525	0.277371	-0.0156182	-0.0501781	0.0189418	13	21	21	18.3333	18	28	23	23
OTU5	0.741718	0.560387	0.923049	0.196937	-0.362662	-1.0187	0.293375	96	176	256	176	275	390	196	287
OTU50	0.031995	0.0328575	0.0311325	0.868378	0.00172501	-0.028437	0.0318871	10	13	8	10.3333	14	10	5	9.66667
OTU504	0.0293071	0.025434	0.0331802	0.636382	-0.00774627	-0.0596903	0.0441978	6	11	7	8	2	13	16	10.3333
OTU505	0.0357939	0.0254522	0.0461356	0.0211002	-0.0206835	-0.0352059	-0.00616097	7	9	8	8	16	12	15	14.3333
OTU506	0.0837775	0.0795865	0.0879684	0.399051	-0.00838184	-0.0338564	0.0170927	27	22	26	25	29	23	30	27.3333
OTU508	0.103054	0.0913083	0.114799	0.246439	-0.0234908	-0.0719784	0.0249968	30	21	35	28.6667	39	29	39	35.6667
OTU509	0.0661222	0.0614735	0.0707709	0.554371	-0.00929741	-0.0497524	0.0311576	14	26	18	19.3333	22	27	17	22
OTU51	0.268443	0.223774	0.313111	0.0542331	-0.0893369	-0.181962	0.0032885	66	77	68	70.3333	95	112	85	97.3333
OTU510	0.094391	0.0922713	0.0965108	0.831166	-0.00423948	-0.0605317	0.0520527	19	34	34	29	30	35	25	30
OTU517	0.101371	0.0815913	0.12115	0.126396	-0.0395586	-0.096724	0.0176068	26	34	17	25.6667	35	46	32	37.6667
OTU519	0.0640435	0.058346	0.0697411	0.585245	-0.011395	-0.0869861	0.064196	19	18	18	18.3333	22	12	31	21.6667
OTU52	0.100564	0.0614917	0.139636	0.179259	-0.0781444	-0.237501	0.0812125	15	24	19	19.3333	67	28	35	43.3333
OTU520	0.0971116	0.0827131	0.11151	0.215912	-0.0287969	-0.0852014	0.0276076	16	32	30	26	33	41	30	34.6667
OTU522	0.0645764	0.0487944	0.0803584	0.263949	-0.031564	-0.111043	0.0479149	11	17	18	15.3333	19	38	18	25
OTU523	0.00159317	0.00318634	0	0.42265	0.00318634	-0.0105234	0.016896	3	0	0	1	0	0	0	0
OTU528	0.0928888	0.0656994	0.120078	0.0628073	-0.0543788	-0.114487	0.00572927	12	30	20	20.6667	33	41	38	37.3333
OTU53	0.0819325	0.107048	0.0568173	0.0983983	0.0502305	-0.0155716	0.116033	38	41	22	33.6667	17	25	11	17.6667
OTU530	0.0688388	0.0594151	0.0782625	0.113658	-0.0188475	-0.0473497	0.00965479	18	18	20	18.6667	22	29	22	24.3333
OTU534	0.0629979	0.0584473	0.0675484	0.66056	-0.00910104	-0.0736241	0.055422	21	8	26	18.3333	18	20	25	21
OTU536	0.0351657	0.041357	0.0289744	0.0643776	0.0123826	-0.00118741	0.0259525	11	15	13	13	11	8	8	9
OTU537	0.061695	0.0922895	0.0311005	0.032029	0.061189	0.00946036	0.112918	20	32	35	29	8	6	15	9.66667
OTU54	0.517708	0.146205	0.88921	0.180585	-0.743005	-2.3121	0.826094	50	62	26	46	118	212	500	276.667
OTU540	0.0277142	0.0296902	0.0257382	0.707038	0.00395204	-0.0254067	0.0333108	14	9	5	9.33333	7	6	11	8
OTU543	0.0394561	0.0403239	0.0385883	0.811176	0.00173561	-0.0178545	0.0213258	11	12	15	12.6667	9	12	15	12
OTU545	0.0188405	0.00317898	0.0345021	0.459858	-0.0313231	-0.179182	0.116536	2	1	0	1	32	0	0	10.6667
OTU546	0.0491093	0.0414046	0.0568139	0.15365	-0.0154093	-0.0399002	0.00908159	16	9	14	13	15	21	17	17.6667
OTU549	0.0554025	0.067941	0.0428641	0.143701	0.0250769	-0.0145387	0.0646924	27	15	22	21.3333	9	15	16	13.3333
OTU55	0.108239	0.109243	0.107234	0.74446	0.00200981	-0.0142592	0.0182788	35	36	32	34.3333	31	33	36	33.3333
OTU550	0.0731425	0.0646313	0.0816536	0.632507	-0.0170224	-0.123594	0.0895492	19	28	14	20.3333	43	19	14	25.3333
OTU555	0.0894964	0.110374	0.0686183	0.0330494	0.041756	0.00690328	0.0766088	38	29	37	34.6667	19	23	22	21.3333
OTU556	0.0373598	0.0254271	0.0492925	0.139538	-0.0238655	-0.0619224	0.0141915	8	11	5	8	12	22	12	15.3333
OTU559	0.0836317	0.106135	0.0611288	0.112785	0.0450058	-0.0190899	0.109101	44	25	31	33.3333	17	15	25	19
OTU56	0.285647	0.227094	0.3442	0.0404686	-0.117106	-0.225219	-0.00899309	65	66	83	71.3333	104	125	92	107
OTU560	0.0357618	0.0318681	0.0396555	0.482792	-0.00778736	-0.0365705	0.0209958	13	5	12	10	10	16	11	12.3333
OTU565	0.163843	0.157129	0.170556	0.75785	-0.0134265	-0.140918	0.114065	35	42	71	49.3333	59	58	42	53
OTU566	0.0416139	0.0328605	0.0503674	0.168628	-0.0175068	-0.0464721	0.0114585	6	14	11	10.3333	11	18	18	15.6667
OTU567	0.215808	0.272786	0.15883	0.0730031	0.113956	-0.0197524	0.247663	105	65	87	85.6667	61	43	44	49.3333
OTU568	0.151485	0.149628	0.153341	0.786131	-0.0037128	-0.0473329	0.0399073	44	43	54	47	45	50	48	47.6667
OTU57	0.338304	0.19083	0.485778	0.012161	-0.294948	-0.45993	-0.129965	56	72	52	60	137	137	179	151
OTU570	0.0495489	0.0519595	0.0471383	0.717544	0.00482122	-0.0385438	0.0481863	17	18	14	16.3333	8	16	20	14.6667
OTU571	0.0352759	0.0255097	0.045042	0.180869	-0.0195323	-0.059876	0.0208114	6	4	14	8	14	15	13	14
OTU58	0.192097	0.179428	0.204766	0.589294	-0.0253377	-0.168071	0.117395	42	47	80	56.3333	56	73	62	63.6667
OTU581	0.00159625	0.00212422	0.00106827	0.687513	0.00105595	-0.00658286	0.00869476	2	0	0	0.666667	0	1	0	0.333333
OTU583	0.0384642	0.0254807	0.0514477	0.24476	-0.025967	-0.0857209	0.033787	5	7	12	8	10	12	26	16
OTU584	0.0789513	0.0817722	0.0761304	0.766399	0.00564183	-0.0509151	0.0621988	30	16	31	25.6667	23	28	20	23.6667
OTU586	0.215652	0.0804737	0.35083	0.00177414	-0.270356	-0.371619	-0.169093	16	42	18	25.3333	124	103	100	109
OTU589	0.104237	0.0561776	0.152296	0.0537167	-0.096118	-0.195279	0.00304326	11	24	18	17.6667	52	59	31	47.3333
OTU59	0.349438	0.350346	0.348529	0.979319	0.00181708	-0.203227	0.206861	136	76	118	110	100	98	127	108.333
OTU594	0.10404	0.105097	0.102983	0.913361	0.00211405	-0.0505363	0.0547644	39	24	36	33	33	26	37	32
OTU595	0.0373611	0.0264892	0.0482331	0.255494	-0.0217439	-0.0736773	0.0301894	9	11	5	8.33333	14	23	8	15
OTU596	0.172445	0.145426	0.199463	0.150878	-0.0540373	-0.145611	0.0375369	36	40	61	45.6667	58	59	69	62
OTU598	0.037903	0.026471	0.0493349	0.0904853	-0.022864	-0.0526054	0.00687749	8	13	4	8.33333	16	17	13	15.3333
OTU599	0.0420902	0.0551961	0.0289844	0.0273348	0.0262117	0.00483661	0.0475868	18	14	20	17.3333	12	7	8	9
OTU6	0.38144	0.450979	0.311901	0.0885405	0.139077	-0.0350312	0.313186	171	120	134	141.667	76	113	102	97
OTU60	0.138557	0.167693	0.109421	0.187417	0.0582721	-0.0552821	0.171826	71	39	48	52.6667	35	27	40	34
OTU603	0.0415005	0.0540933	0.0289078	0.159584	0.0251855	-0.0156013	0.0659723	10	20	21	17	4	14	9	9
OTU606	0.0822568	0.0615493	0.102964	0.0959785	-0.0414151	-0.0952282	0.012398	14	19	25	19.3333	30	25	41	32
OTU608	0.0405823	0.0371566	0.0440079	0.518672	-0.00685131	-0.0338356	0.020133	15	8	12	11.6667	18	12	11	13.6667
OTU609	0.12182	0.088106	0.155533	0.0868371	-0.0674274	-0.154709	0.0198538	16	26	41	27.6667	52	50	43	48.3333
OTU61	0.0970677	0.08798	0.106155	0.405571	-0.0181755	-0.0850712	0.0487203	18	37	28	27.6667	30	33	36	33
OTU610	0.0677662	0.0658072	0.0697252	0.874126	-0.00391797	-0.0878665	0.0800305	34	13	15	20.6667	24	23	18	21.6667
OTU611	0.0549958	0.0509987	0.0589929	0.611272	-0.00799418	-0.0648808	0.0488924	18	8	22	16	19	18	18	18.3333
OTU613	0.0545165	0.0233063	0.0857267	0.108259	-0.0624204	-0.15566	0.0308188	5	11	6	7.33333	22	41	17	26.6667
OTU614	0.0836793	0.101942	0.0654163	0.188884	0.0365262	-0.0401056	0.113158	30	23	43	32	19	19	23	20.3333
OTU617	0.134544	0.26801	0.00107819	0.0491582	0.266932	0.00243276	0.531432	75	122	56	84.3333	1	0	0	0.333333
OTU62	0.0851833	0.110318	0.0600485	0.145497	0.0502696	-0.0406146	0.141154	48	31	25	34.6667	18	21	17	18.6667
OTU626	0.0470074	0.0371557	0.0568591	0.0892212	-0.0197033	-0.0446375	0.00523084	9	10	16	11.6667	19	15	19	17.6667
OTU627	0.02723	0.0222879	0.0321721	0.0201031	-0.00988418	-0.0172182	-0.00255019	7	6	8	7	10	11	9	10
OTU629	0.0496397	0.0477981	0.0514814	0.770087	-0.00368333	-0.0412219	0.0338553	16	9	20	15	17	18	13	16
OTU63	0.15213	0.145383	0.158876	0.709258	-0.0134926	-0.117164	0.0901789	39	43	55	45.6667	67	42	39	49.3333
OTU631	0.0388878	0.044555	0.0332205	0.386872	0.0113345	-0.0231521	0.0458211	20	12	10	14	8	14	9	10.3333
OTU636	0.0362856	0.0371601	0.0354111	0.855926	0.00174899	-0.0234538	0.0269518	14	8	13	11.6667	14	12	7	11
OTU637	0.0261732	0.0159083	0.036438	0.0527792	-0.0205297	-0.0415143	0.000454896	3	6	6	5	9	15	10	11.3333
OTU64	0.191122	0.160229	0.222016	0.0425133	-0.0617869	-0.120074	-0.0034994	60	43	48	50.3333	68	63	76	69
OTU640	0.0559624	0.0679548	0.0439699	0.168817	0.0239849	-0.0158091	0.0637789	23	15	26	21.3333	15	18	8	13.6667
OTU642	0.0496204	0.0434626	0.0557781	0.268469	-0.0123155	-0.044639	0.0200079	9	18	14	13.6667	18	16	18	17.3333
OTU644	0.0741109	0.0817428	0.066479	0.275735	0.0152638	-0.0259708	0.0564984	26	20	31	25.6667	19	22	21	20.6667
OTU646	0.579966	0.430593	0.72934	0.079013	-0.298747	-0.678051	0.0805569	77	163	166	135.333	234	230	216	226.667
OTU65	0.212745	0.13049	0.295	0.0183877	-0.16451	-0.265828	-0.0631916	38	41	44	41	95	77	103	91.6667
OTU650	0.097699	0.0731585	0.12224	0.112841	-0.0490812	-0.116404	0.0182416	12	30	27	23	38	47	29	38
OTU652	0.0197216	0.0190799	0.0203633	0.793862	-0.00128333	-0.014326	0.0117594	4	8	6	6	5	8	6	6.33333
OTU658	0.0708279	0.0891062	0.0525497	0.144248	0.0365565	-0.0258285	0.0989414	38	25	21	28	17	19	13	16.3333
OTU66	0.49286	0.55219	0.43353	0.355358	0.11866	-0.229998	0.467318	195	114	211	173.333	164	123	117	134.667
OTU662	0.031443	0.0393025	0.0235835	0.271559	0.015719	-0.0273286	0.0587666	17	6	14	12.3333	6	8	8	7.33333
OTU666	0.0475394	0.0371454	0.0579335	0.0752745	-0.0207881	-0.0457619	0.00418567	12	10	13	11.6667	21	19	14	18
OTU668	0.0678584	0.0552653	0.0804514	0.297862	-0.0251861	-0.0989292	0.048557	23	6	23	17.3333	27	25	23	25
OTU669	0.0884385	0.0943535	0.0825234	0.511663	0.0118301	-0.0348722	0.0585323	30	35	24	29.6667	18	27	32	25.6667
OTU67	0.0965878	0.0816523	0.111523	0.245743	-0.029871	-0.10345	0.043708	24	29	24	25.6667	36	44	24	34.6667
OTU670	0.0859342	0.0699959	0.101872	0.0239925	-0.0318765	-0.0564567	-0.00729624	24	23	19	22	29	30	36	31.6667
OTU672	0.0490841	0.0381594	0.0600088	0.230782	-0.0218494	-0.0648896	0.0211908	5	17	14	12	14	25	17	18.6667
OTU674	0.0565807	0.0583898	0.0547717	0.867814	0.00361809	-0.0608352	0.0680713	22	13	20	18.3333	27	16	8	17
OTU675	0.035701	0.0350064	0.0363956	0.933826	-0.00138919	-0.0561973	0.053419	8	12	13	11	5	20	9	11.3333
OTU676	0.051198	0.0552047	0.0471912	0.690958	0.0080135	-0.0665234	0.0825503	28	10	14	17.3333	15	15	14	14.6667
OTU677	0.388654	0.404312	0.372996	0.631063	0.0313158	-0.137055	0.199687	111	119	151	127	94	143	111	116
OTU68	0.100194	0.11247	0.0879177	0.139139	0.0245523	-0.0143721	0.0634767	42	31	33	35.3333	25	31	26	27.3333
OTU682	0.0620285	0.0403737	0.0836832	0.107021	-0.0433096	-0.104595	0.0179758	6	9	23	12.6667	30	26	22	26
OTU684	0.0372773	0.0445316	0.0300229	0.26909	0.0145088	-0.0233879	0.0524055	8	18	16	14	9	11	8	9.33333
OTU686	0.0773239	0.0763318	0.0783159	0.864447	-0.00198413	-0.0324465	0.0284783	25	28	19	24	26	20	27	24.3333
OTU69	0.193163	0.1697	0.216626	0.0474459	-0.0469261	-0.0929761	-0.000876028	60	54	46	53.3333	67	73	62	67.3333
OTU692	0.027721	0.0307588	0.0246832	0.326321	0.00607564	-0.0131556	0.0253068	10	10	9	9.66667	10	8	5	7.66667
OTU696	0.0748132	0.0456483	0.103978	0.0112906	-0.0583298	-0.0940536	-0.0226061	12	12	19	14.3333	27	38	32	32.3333
OTU699	0.0255555	0.0371601	0.0139509	0.047463	0.0232092	0.000544452	0.045874	14	8	13	11.6667	5	3	5	4.33333
OTU7	1.35517	1.17479	1.53554	0.12363	-0.360754	-0.891167	0.169659	302	347	458	369	435	464	533	477.333
OTU70	0.380657	0.417161	0.344153	0.259495	0.0730079	-0.0890784	0.235094	143	103	147	131	91	108	122	107
OTU702	0.0630529	0.0413747	0.0847311	0.00801375	-0.0433563	-0.0669953	-0.0197173	9	14	16	13	26	24	29	26.3333
OTU708	0.0815278	0.0837722	0.0792834	0.817009	0.00448885	-0.0501402	0.0591179	21	31	27	26.3333	15	29	30	24.6667
OTU71	0.115503	0.177257	0.0537486	0.327018	0.123509	-0.262469	0.509486	116	27	24	55.6667	31	9	10	16.6667
OTU711	0.0683403	0.0476786	0.089002	0.0573872	-0.0413234	-0.0847786	0.00213168	13	21	11	15	28	34	21	27.6667
OTU712	0.156438	0.117735	0.195141	0.20499	-0.0774055	-0.251095	0.0962837	32	40	39	37	48	47	87	60.6667
OTU714	0.0917299	0.0934182	0.0900416	0.845768	0.00337663	-0.0418823	0.0486355	33	22	33	29.3333	24	35	25	28
OTU72	0.13678	0.0933944	0.180165	0.0464476	-0.0867707	-0.171333	-0.0022089	43	21	24	29.3333	51	48	69	56
OTU73	0.057534	0.0679037	0.0471642	0.0342442	0.0207395	0.0025084	0.0389706	19	21	24	21.3333	12	17	15	14.6667
OTU730	0.057746	0.0382282	0.0772637	0.0578159	-0.0390354	-0.0802481	0.00217721	7	10	19	12	29	21	22	24
OTU732	0.0367465	0.0466892	0.0268037	0.0079456	0.0198855	0.00866291	0.0311081	16	13	15	14.6667	7	8	10	8.33333
OTU733	0.0389507	0.0275439	0.0503574	0.116199	-0.0228135	-0.0549684	0.00934133	9	12	5	8.66667	10	19	18	15.6667
OTU736	0.0963594	0.133766	0.0589532	0.352858	0.0748123	-0.189633	0.339257	81	20	25	42	15	22	18	18.3333
OTU738	0.0138204	0.0233353	0.00430559	0.00735476	0.0190297	0.00883218	0.0292272	6	8	8	7.33333	3	0	1	1.33333
OTU74	0.304518	0.34079	0.268246	0.257141	0.0725434	-0.0920744	0.237161	117	79	125	107	98	77	75	83.3333
OTU740	0.0655403	0.0710762	0.0600044	0.408904	0.0110718	-0.0246506	0.0467942	26	21	20	22.3333	13	24	19	18.6667
OTU743	0.0400026	0.0403243	0.0396808	0.850249	0.000643513	-0.010316	0.0116031	14	11	13	12.6667	12	12	13	12.3333
OTU749	0.0891096	0.0827863	0.0954329	0.782982	-0.0126466	-0.171174	0.145881	23	23	32	26	21	14	54	29.6667
OTU75	0.25442	0.258004	0.250836	0.886607	0.00716868	-0.137027	0.151364	78	61	104	81	64	88	82	78
OTU756	0.0357462	0.0307549	0.0407375	0.211809	-0.00998256	-0.0302572	0.0102921	8	11	10	9.66667	10	12	16	12.6667
OTU76	0.280076	0.281213	0.278938	0.971851	0.00227518	-0.2128	0.217351	58	89	118	88.3333	97	81	82	86.6667
OTU761	0.025635	0.0180187	0.0332513	0.135364	-0.0152327	-0.0382256	0.00776025	9	6	2	5.66667	10	8	13	10.3333
OTU764	0.043697	0.0413488	0.0460453	0.835857	-0.00469652	-0.0638367	0.0544436	4	18	17	13	8	24	11	14.3333
OTU766	0.164689	0.19961	0.129769	0.154998	0.0698413	-0.0609298	0.200612	73	43	72	62.6667	39	38	44	40.3333
OTU767	0.159506	0.154923	0.164088	0.714518	-0.00916537	-0.0832763	0.0649456	38	48	60	48.6667	49	47	57	51
OTU77	0.0858712	0.0838523	0.0878901	0.808695	-0.00403781	-0.0496808	0.0416052	26	22	31	26.3333	20	28	34	27.3333
OTU770	0.0687146	0.0838372	0.053592	0.0995248	0.0302451	-0.010599	0.0710893	21	25	33	26.3333	13	19	18	16.6667
OTU774	0.0901995	0.0763552	0.104044	0.28388	-0.0276886	-0.0972295	0.0418523	12	30	30	24	35	35	27	32.3333
OTU777	0.0335883	0.0318383	0.0353383	0.790153	-0.00350005	-0.0384891	0.031489	6	10	14	10	5	15	13	11
OTU778	0.0544403	0.0498894	0.0589912	0.290007	-0.00910181	-0.0300507	0.0118471	15	13	19	15.6667	18	16	21	18.3333
OTU78	0.102823	0.124077	0.0815693	0.0979159	0.0425074	-0.0129866	0.0980014	47	40	30	39	32	21	23	25.3333
OTU783	0.0539044	0.0370943	0.0707146	0.141977	-0.0336203	-0.0881087	0.0208681	8	16	11	11.6667	13	24	29	22
OTU787	0.0719855	0.079677	0.064294	0.544216	0.0153831	-0.054245	0.0850111	29	13	33	25	13	22	25	20
OTU788	0.179419	0.131505	0.227332	0.00191226	-0.0958269	-0.131535	-0.0601188	37	46	41	41.3333	68	77	67	70.6667
OTU789	0.0362645	0.0371709	0.0353581	0.86304	0.00181276	-0.025805	0.0294306	14	7	14	11.6667	7	13	13	11
OTU79	0.176035	0.169784	0.182285	0.651778	-0.0125014	-0.093508	0.0685051	42	52	66	53.3333	51	56	63	56.6667
OTU790	0.0202578	0.0212223	0.0192933	0.734668	0.00192903	-0.0178302	0.0216882	7	6	7	6.66667	4	5	9	6
OTU791	0.0426878	0.0382114	0.0471642	0.284041	-0.00895286	-0.0292599	0.0113541	15	9	12	12	12	17	15	14.6667
OTU793	0.0346365	0.0424451	0.026828	0.102437	0.0156171	-0.00585301	0.0370872	17	11	12	13.3333	10	7	8	8.33333
OTU796	0.102014	0.0785062	0.125522	0.0616775	-0.0470159	-0.0996301	0.00559836	25	24	25	24.6667	45	40	32	39
OTU799	0.0935585	0.0572766	0.12984	0.0374862	-0.0725638	-0.134978	-0.0101499	17	19	18	18	49	38	34	40.3333
OTU8	0.625321	0.469191	0.781451	0.0570493	-0.31226	-0.63974	0.0152201	121	127	194	147.333	209	299	221	243
OTU80	0.0644381	0.076305	0.0525712	0.33457	0.0237338	-0.0408682	0.0883357	14	34	24	24	20	19	10	16.3333
OTU800	0.163736	0.173021	0.15445	0.500714	0.0185711	-0.0671781	0.10432	49	46	68	54.3333	48	44	52	48
OTU802	0.0970855	0.0795147	0.114656	0.348895	-0.0351416	-0.142963	0.0726799	29	28	18	25	21	34	52	35.6667
OTU803	0.226565	0.125152	0.327978	0.0319558	-0.202826	-0.363318	-0.0423347	38	42	38	39.3333	78	114	114	102
OTU808	0.0645571	0.0540725	0.0750417	0.0856788	-0.0209692	-0.0470117	0.00507326	16	20	15	17	19	24	27	23.3333
OTU81	0.476643	0.610131	0.343156	0.00514333	0.266975	0.147019	0.38693	206	172	197	191.667	99	102	119	106.667	Bahiagrass
OTU811	0.0636281	0.0329108	0.0943455	0.019926	-0.0614348	-0.104485	-0.0183847	4	10	17	10.3333	26	33	29	29.3333
OTU82	0.663492	0.807579	0.519406	0.0652544	0.288173	-0.0302046	0.606551	216	238	307	253.667	201	149	134	161.333
OTU83	0.0736356	0.0657847	0.0814866	0.321976	-0.0157019	-0.0574621	0.0260583	28	17	17	20.6667	22	25	29	25.3333
OTU830	0.0319567	0.0371168	0.0267965	0.188937	0.0103202	-0.00779878	0.0284393	14	12	9	11.6667	6	8	11	8.33333
OTU831	0.0335398	0.0467109	0.0203687	0.0320116	0.0263421	0.00442748	0.0482567	16	11	17	14.6667	5	6	8	6.33333
OTU832	0.0598853	0.0339486	0.0858219	0.016585	-0.0518733	-0.0828425	-0.0209041	12	10	10	10.6667	28	22	30	26.6667
OTU834	0.0987601	0.077432	0.120088	0.090882	-0.0426561	-0.0994227	0.0141105	15	28	30	24.3333	34	40	38	37.3333
OTU84	0.06881	0.0625469	0.0750731	0.202489	-0.0125263	-0.0406904	0.0156379	18	24	17	19.6667	23	23	24	23.3333
OTU841	0.0275811	0.0497929	0.00536944	0.0968409	0.0444234	-0.0187581	0.107605	21	20	6	15.6667	2	0	3	1.66667
OTU846	0.141136	0.171839	0.110434	0.10892	0.0614052	-0.0235738	0.146384	39	60	63	54	33	43	27	34.3333
OTU847	0.162038	0.184578	0.139498	0.0819732	0.0450793	-0.0131618	0.10332	56	59	59	58	52	39	39	43.3333
OTU848	0.0650684	0.0657782	0.0643585	0.953423	0.00141971	-0.0799036	0.082743	8	24	30	20.6667	22	22	16	20
OTU849	0.0464073	0.0467528	0.0460618	0.977332	0.000691076	-0.0710125	0.0723947	7	10	27	14.6667	8	18	17	14.3333
OTU85	0.0435908	0.0668074	0.0203742	0.105734	0.0464332	-0.0206052	0.113472	31	20	12	21	5	4	10	6.33333
OTU851	0.0404786	0.046642	0.0343152	0.241815	0.0123268	-0.0129475	0.0376012	14	18	12	14.6667	9	8	15	10.6667
OTU854	0.034155	0.0329294	0.0353807	0.828232	-0.00245134	-0.0351767	0.030274	8	7	16	10.3333	9	10	14	11
OTU86	0.117765	0.128334	0.107196	0.156453	0.0211385	-0.0160974	0.0583745	39	43	39	40.3333	28	39	33	33.3333
OTU864	0.0298223	0.0381932	0.0214514	0.0251231	0.0167418	0.00446309	0.0290205	14	11	11	12	7	7	6	6.66667
OTU87	0.257363	0.312956	0.201769	0.14015	0.111187	-0.0654019	0.287776	129	87	79	98.3333	77	49	62	62.6667
OTU879	0.0543007	0.0796242	0.0289772	0.141528	0.050647	-0.0393319	0.140626	38	15	22	25	11	7	9	9
OTU88	0.179224	0.358449	0	0.102082	0.358449	-0.176148	0.893045	186	99	53	112.667	0	0	0	0
OTU885	0.118367	0.126284	0.11045	0.351353	0.0158335	-0.0350334	0.0667005	47	33	39	39.6667	33	37	33	34.3333
OTU89	0.100188	0.124153	0.0762235	0.138399	0.0479298	-0.0250147	0.120874	28	39	50	39	31	15	25	23.6667
OTU892	0.0533016	0.058314	0.0482893	0.384368	0.0100247	-0.0204802	0.0405297	22	20	13	18.3333	18	13	14	15
OTU9	0.861503	0.957943	0.765062	0.157487	0.192881	-0.145932	0.531694	324	291	288	301	288	233	192	237.667
OTU90	0.0341281	0.0360759	0.0321803	0.457178	0.00389556	-0.00951658	0.0173077	10	11	13	11.3333	10	8	12	10
OTU91	0.261814	0.273709	0.249919	0.303364	0.0237903	-0.0335988	0.0811794	96	81	81	86	79	71	83	77.6667
OTU911	0.0458002	0.0530242	0.0385762	0.382112	0.014448	-0.0270952	0.0559911	11	20	19	16.6667	10	19	7	12
OTU914	0.13894	0.0869889	0.190891	0.0325296	-0.103903	-0.190758	-0.0170474	34	25	23	27.3333	54	50	74	59.3333
OTU915	0.111255	0.0584153	0.164095	0.00504076	-0.10568	-0.153987	-0.0573736	24	10	21	18.3333	50	47	56	51
OTU916	0.0502003	0.0424473	0.0579533	0.336885	-0.015506	-0.0556262	0.0246141	7	14	19	13.3333	23	17	14	18
OTU92	0.255189	0.509299	0.00107819	0.10998	0.508221	-0.283833	1.30028	80	274	127	160.333	1	0	0	0.333333
OTU922	0.049024	0.0594415	0.0386064	0.259357	0.020835	-0.02373	0.0654001	26	13	17	18.6667	10	8	18	12
OTU925	0.0703073	0.0880683	0.0525463	0.00545605	0.035522	0.0175835	0.0534605	30	25	28	27.6667	15	15	19	16.3333
OTU929	0.0362923	0.0275794	0.0450051	0.140702	-0.0174257	-0.0439996	0.0091482	5	10	11	8.66667	10	18	14	14
OTU931	0.0325191	0.0339668	0.0310713	0.74962	0.00289549	-0.0217419	0.0275328	13	8	11	10.6667	7	14	8	9.66667
OTU932	0.0538668	0.0466754	0.0610583	0.423025	-0.014383	-0.061281	0.0325151	20	13	11	14.6667	11	25	21	19
OTU934	0.022878	0.0350397	0.0107163	0.0517709	0.0243234	-0.000374098	0.049021	14	7	12	11	2	3	5	3.33333
OTU937	0.0623787	0.0593687	0.0653886	0.776483	-0.00601989	-0.0675876	0.0555478	22	21	13	18.6667	14	16	31	20.3333
OTU94	0.616595	0.766659	0.46653	0.186327	0.300129	-0.326203	0.92646	324	243	156	241	139	131	165	145
OTU943	0.107293	0.0869802	0.127605	0.0230101	-0.0406249	-0.0711693	-0.0100805	24	29	29	27.3333	36	38	45	39.6667
OTU947	0.112711	0.0784794	0.146943	0.0348294	-0.0684631	-0.128428	-0.00849843	14	30	30	24.6667	45	40	52	45.6667
OTU95	0.0735788	0.0924423	0.0547154	0.28116	0.0377269	-0.0655843	0.141038	29	15	43	29	18	13	20	17
OTU950	0.0543372	0.060459	0.0482154	0.280137	0.0122436	-0.0220242	0.0465113	18	20	19	19	10	19	16	15
OTU952	0.128859	0.0815943	0.176124	0.162006	-0.0945298	-0.268266	0.0792061	22	35	20	25.6667	78	30	56	54.6667
OTU953	0.0330904	0.0318893	0.0342915	0.859372	-0.0024022	-0.0423591	0.0375547	10	4	16	10	8	14	10	10.6667
OTU956	0.0699646	0.0477141	0.0922151	0.0292004	-0.044501	-0.0816363	-0.0073657	9	19	17	15	28	34	24	28.6667
OTU957	0.0767836	0.0859934	0.0675737	0.435411	0.0184197	-0.0452127	0.0820521	20	23	38	27	20	16	27	21
OTU96	0.436199	0.327851	0.544547	0.0345075	-0.216696	-0.402167	-0.0312241	92	101	116	103	137	187	184	169.333
OTU961	0.0757853	0.0593787	0.0921919	0.0278768	-0.0328132	-0.0595408	-0.00608557	16	22	18	18.6667	24	32	30	28.6667
OTU962	0.0761914	0.0966003	0.0557826	0.424641	0.0408177	-0.134395	0.21603	56	16	19	30.3333	19	17	16	17.3333
OTU975	0.0437432	0.0413942	0.0460921	0.746957	-0.0046979	-0.0424378	0.033042	19	9	11	13	13	20	10	14.3333
OTU98	0.215491	0.224842	0.206139	0.704133	0.0187024	-0.135586	0.172991	78	73	61	70.6667	89	49	54	64
OTU980	0.0442909	0.0402854	0.0482964	0.596887	-0.00801106	-0.0505535	0.0345313	19	13	6	12.6667	19	13	13	15
OTU985	0.11914	0.0998316	0.138449	0.338639	-0.0386176	-0.140135	0.0628994	21	24	49	31.3333	52	31	46	43
OTU988	0.0374017	0.0212219	0.0535815	0.138633	-0.0323596	-0.0866429	0.0219237	4	7	9	6.66667	10	15	25	16.6667
OTU99	0.25954	0.291725	0.227354	0.00355377	0.0643711	0.0355255	0.0932168	87	93	95	91.6667	68	69	75	70.6667
OTU991	0.170891	0.127296	0.214487	0.0313242	-0.0871912	-0.158753	-0.0156291	28	44	48	40	64	64	72	66.6667
OTU992	0.0583855	0.0222264	0.0945445	0.133634	-0.0723181	-0.193206	0.0485703	6	12	3	7	48	18	22	29.3333
OTU999	0.074798	0.0562443	0.0933517	0.121665	-0.0371074	-0.0916563	0.0174415	23	14	16	17.6667	36	31	20	29

## Sheet: Bahiagrass - distance (Table 3)
Note:
The relative abundance (shown as Rel. freq. % in the following dataset) of each biomarker should be >0.1%.
Biomarkers of RC refered to those OTUs with significantly higher abundance in RC than in Rn and in Rf.
Biomarkers of Rn refered to those OTUs with significantly higher abundance in Rn than in RC and in Rf.
Biomarkers of Rf refered to those OTUs with significantly higher abundance in Rf than in RC and in Rn.
P-value indicates the significance of difference among RC, Rn and Rf, and the results of one-way ANOVA (Tukey HSD test) was presented in Table 3.
Abundance and different taxa of bacterial OTU as affected by bahiagrass rhizosphere distance.
Taxonomy	Rel. freq. (%)	RC: mean rel. freq. (%)	Rn: mean rel. freq. (%)	Rf: mean rel. freq. (%)	p-values	Effect size	OTU abundance in RC of bahiagrass				OTU abundance in Rn of bahiagrass				OTU abundance in Rf of bahiagrass				Biomarkers
							PNRC1	PNRC2	PNRC3	average	PNRn1	PNRn2	PNRn3	average	PNRf1	PNRf2	PNRf3	average
OTU1	10.0567	15.1949	9.60427	5.37082	0.0149063	0.753893	4536	6051	3749	4778.67	2643	2376	3943	2987.33	2348	1388	1279	1671.67
OTU10	1.86086	1.29425	2.75978	1.52854	0.140119	0.480604	330	524	367	407	1035	1142	394	857	596	511	321	476
OTU100	0.146465	0.120958	0.158711	0.159727	0.457634	0.229381	37	36	41	38	70	38	40	49.3333	39	63	47	49.6667
OTU1007	0.0656487	0.0510009	0.0751017	0.0708436	0.669701	0.125096	8	11	29	16	38	20	12	23.3333	16	24	26	22
OTU101	0.29283	0.260983	0.28639	0.331116	0.246005	0.373413	91	77	78	82	104	91	72	89	96	123	90	103
OTU1012	0.021386	0.0223096	0.0128781	0.0289704	0.0693534	0.589144	7	4	10	7	3	6	3	4	8	9	10	9
OTU1013	0.0274009	0.0318313	0.0321711	0.0182002	0.0540839	0.621828	8	10	12	10	12	9	9	10	8	5	4	5.66667
OTU1015	0.0637585	0.0583175	0.0772031	0.055755	0.0200074	0.728525	21	20	14	18.3333	23	24	25	24	18	17	17	17.3333
OTU1016	0.0210798	0.0116893	0.0461829	0.00536731	0.0825042	0.564663	3	2	6	3.66667	15	24	4	14.3333	0	3	2	1.66667
OTU102	0.195792	0.223761	0.182256	0.181358	0.427666	0.246584	48	84	79	70.3333	47	57	66	56.6667	49	56	64	56.3333
OTU1020	0.153882	0.146428	0.173779	0.141439	0.490194	0.211522	45	43	50	46	50	65	47	54	33	61	38	44
OTU1021	0.0406818	0.028642	0.0644334	0.0289701	0.215129	0.400808	9	9	9	9	25	30	5	20	6	11	10	9
OTU1022	0.287476	0.234502	0.252979	0.374948	0.0409576	0.655297	89	63	69	73.6667	96	56	84	78.6667	128	126	96	116.667
OTU1024	0.0886808	0.0923587	0.0868959	0.0867876	0.918273	0.0280202	25	24	38	29	29	31	21	27	30	28	23	27
OTU1028	0.0259787	0.0265108	0.0235916	0.0278337	0.776189	0.0809854	9	9	7	8.33333	8	7	7	7.33333	13	7	6	8.66667
OTU1029	0.0793532	0.0868884	0.0805043	0.070667	0.858559	0.0495629	13	41	28	27.3333	20	39	16	25	23	27	16	22
OTU103	0.562066	0.491254	0.469616	0.725329	0.0596706	0.609231	174	139	150	154.333	96	167	175	146	217	270	190	225.667
OTU1031	0.0422725	0.0774692	0.0376183	0.0117301	0.112686	0.51699	23	22	28	24.3333	1	30	4	11.6667	1	10	0	3.66667
OTU1033	0.0412801	0.0318101	0.0257548	0.0662753	0.429879	0.245286	11	11	8	10	4	13	7	8	9	44	9	20.6667
OTU1036	0.0320528	0.0264632	0.0364593	0.0332358	0.714167	0.106146	4	15	6	8.33333	17	8	9	11.3333	8	13	10	10.3333
OTU1037	0.032401	0.0339343	0.0364491	0.0268195	0.680347	0.120484	13	11	8	10.6667	18	6	10	11.3333	5	11	9	8.33333
OTU1038	0.0274084	0.0307952	0.0257645	0.0256654	0.888308	0.0387097	12	6	11	9.66667	13	9	2	8	13	7	4	8
OTU104	0.18031	0.149653	0.217773	0.173504	0.126112	0.498522	43	41	57	47	73	77	53	67.6667	59	61	42	54
OTU1045	0.0388983	0.0308203	0.0461163	0.0397584	0.394451	0.266616	11	4	14	9.66667	13	16	14	14.3333	9	11	17	12.3333
OTU1047	0.0413428	0.0328757	0.0471995	0.0439532	0.415647	0.253709	11	11	9	10.3333	8	21	15	14.6667	12	16	13	13.6667
OTU1049	0.0302794	0.0318067	0.0322116	0.0268199	0.842411	0.0555594	12	11	7	10	13	14	3	10	8	8	9	8.33333
OTU105	0.202596	0.195198	0.212319	0.20027	0.920154	0.0273568	88	52	44	61.3333	69	64	65	66	59	80	48	62.3333
OTU1050	0.11003	0.109358	0.117947	0.102785	0.794295	0.0738943	30	27	46	34.3333	34	37	39	36.6667	43	30	23	32
OTU106	0.0987338	0.0700639	0.123318	0.102819	0.0569045	0.615365	20	18	28	22	29	44	42	38.3333	34	37	25	32
OTU1067	0.0576781	0.0679037	0.04822	0.0569104	0.35526	0.291758	19	21	24	21.3333	12	12	21	15	20	11	22	17.6667
OTU1069	0.0370724	0.0307367	0.0417888	0.0386916	0.652305	0.132738	7	13	9	9.66667	14	8	17	13	6	13	17	12
OTU107	0.322168	0.29166	0.3778	0.297045	0.475135	0.219681	87	99	89	91.6667	135	154	63	117.333	87	97	93	92.3333
OTU108	0.396479	0.336319	0.375173	0.477945	0.0867411	0.557335	121	97	99	105.667	90	113	147	116.667	165	150	131	148.667
OTU1080	0.0288644	0.0191055	0.0407029	0.0267848	0.215675	0.400301	6	5	7	6	15	5	18	12.6667	11	7	7	8.33333
OTU1084	0.0926443	0.0805902	0.0975979	0.0997449	0.3497	0.295471	23	29	24	25.3333	33	31	27	30.3333	38	23	32	31
OTU1085	0.0919095	0.0805971	0.0997765	0.0953548	0.600134	0.156505	21	29	26	25.3333	41	32	20	31	36	28	25	29.6667
OTU109	0.267042	0.279007	0.271176	0.250942	0.787214	0.0766544	64	94	105	87.6667	85	67	101	84.3333	80	75	79	78
OTU1091	0.0384304	0.049831	0.0375556	0.0279046	0.239359	0.379107	10	20	17	15.6667	10	16	9	11.6667	12	4	10	8.66667
OTU1095	0.12917	0.133695	0.0996828	0.154132	0.164613	0.451948	45	38	43	42	31	25	37	31	62	50	32	48
OTU11	0.707765	0.688713	0.60552	0.829062	0.339003	0.30273	284	172	193	216.333	156	160	249	188.333	306	262	206	258
OTU110	0.214785	0.196305	0.225119	0.222931	0.547361	0.181991	48	61	76	61.6667	64	64	82	70	69	76	63	69.3333
OTU1101	0.0401188	0.0763851	0.0257358	0.0182356	0.000404074	0.92607	19	25	28	24	8	8	8	8	7	4	6	5.66667
OTU1107	0.046281	0.0455838	0.0611239	0.0321352	0.0916565	0.549127	15	17	11	14.3333	21	18	18	19	17	5	8	10
OTU1108	0.135953	0.160256	0.111494	0.136109	0.0501102	0.631326	46	45	60	50.3333	36	30	38	34.6667	45	44	38	42.3333
OTU111	0.145595	0.142112	0.144719	0.149954	0.895439	0.0361442	45	48	41	44.6667	43	40	52	45	48	55	37	46.6667
OTU1114	0.0366853	0.0339378	0.0342981	0.0418201	0.562841	0.174351	12	11	9	10.6667	8	10	14	10.6667	9	17	13	13
OTU112	0.284911	0.272863	0.300128	0.281743	0.896973	0.0355943	64	71	122	85.6667	94	76	110	93.3333	87	104	72	87.6667
OTU1120	0.0384465	0.0466567	0.0354114	0.0332715	0.197671	0.417475	16	16	12	14.6667	10	15	8	11	9	10	12	10.3333
OTU1121	0.0359951	0.0286173	0.0450302	0.034338	0.316359	0.318614	13	10	4	9	19	10	13	14	10	10	12	10.6667
OTU1122	0.071872	0.0838333	0.0643325	0.0674503	0.437596	0.240797	19	26	34	26.3333	15	22	23	20	24	24	15	21
OTU1123	0.179038	0.203674	0.142681	0.190761	0.062954	0.602191	71	62	59	64	39	56	38	44.3333	57	68	53	59.3333
OTU1129	0.0459642	0.0361122	0.0461496	0.0556307	0.464614	0.225484	12	7	15	11.3333	14	20	9	14.3333	18	24	10	17.3333
OTU113	0.14432	0.118667	0.201787	0.112506	0.185813	0.429364	30	53	29	37.3333	76	81	31	62.6667	37	38	30	35
OTU1131	0.00532424	0.0106168	0.00320544	0.00215048	0.108228	0.523445	5	2	3	3.33333	0	0	3	1	0	1	1	0.666667
OTU1136	0.159146	0.160194	0.199546	0.117696	0.0949091	0.543855	45	51	55	50.3333	72	69	45	62	46	42	22	36.6667
OTU114	0.127597	0.0987201	0.147981	0.136091	0.020363	0.726926	28	26	39	31	46	46	46	46	47	43	37	42.3333
OTU1147	0.100442	0.116686	0.0890913	0.0955483	0.58962	0.161459	43	35	32	36.6667	19	45	19	27.6667	22	31	36	29.6667
OTU1148	0.0345464	0.0360573	0.0332613	0.0343206	0.952898	0.0159538	6	14	14	11.3333	12	12	7	10.3333	13	8	11	10.6667
OTU1149	0.0434606	0.0403347	0.0321234	0.0579237	0.17626	0.439317	11	11	16	12.6667	11	3	16	10	21	14	19	18
OTU115	0.187451	0.250453	0.157719	0.154181	0.266918	0.356138	61	75	100	78.6667	39	67	41	49	26	83	35	48
OTU1152	0.0630047	0.0625542	0.0675597	0.0589003	0.839675	0.0565829	19	23	17	19.6667	15	25	23	21	14	27	14	18.3333
OTU1155	0.0317518	0.0275976	0.0472366	0.0204212	0.22523	0.391573	6	8	12	8.66667	20	19	5	14.6667	4	6	9	6.33333
OTU116	0.17355	0.227842	0.170579	0.122228	0.183435	0.431809	41	103	71	71.6667	58	61	40	53	42	35	37	38
OTU1160	0.0668677	0.0827305	0.0492856	0.0685871	0.222088	0.394415	36	24	18	26	13	11	22	15.3333	20	25	19	21.3333
OTU117	0.199766	0.202614	0.230626	0.166059	0.245818	0.373572	66	63	62	63.6667	87	73	55	71.6667	70	42	43	51.6667
OTU1172	0.21384	0.167557	0.253237	0.220727	0.171749	0.444141	51	58	49	52.6667	87	97	52	78.6667	68	79	59	68.6667
OTU1174	0.0741138	0.0668464	0.0804909	0.075004	0.714908	0.105837	26	18	19	21	27	33	15	25	27	23	20	23.3333
OTU1185	0.0377854	0.0286281	0.0417874	0.0429405	0.398706	0.263989	13	9	5	9	12	9	18	13	15	9	16	13.3333
OTU119	0.0326857	0.0530363	0.0235685	0.0214523	0.00568872	0.821486	20	16	14	16.6667	6	5	11	7.33333	6	7	7	6.66667
OTU12	1.17198	1.1807	1.35254	0.982695	0.0693421	0.589167	317	387	409	371	455	446	360	420.333	355	292	270	305.667
OTU120	0.347394	0.299354	0.322752	0.420076	0.0780022	0.57273	85	78	119	94	100	98	103	100.333	154	123	115	130.667
OTU1202	0.0816908	0.0488277	0.0943511	0.101894	0.0326304	0.680449	17	12	17	15.3333	20	33	35	29.3333	25	37	33	31.6667
OTU1209	0.117868	0.10932	0.106113	0.13817	0.40707	0.258878	44	26	33	34.3333	22	33	44	33	46	49	34	43
OTU121	0.198723	0.180496	0.176885	0.238788	0.299757	0.330748	60	41	69	56.6667	52	50	63	55	98	70	55	74.3333
OTU1214	0.0267937	0.0169778	0.0343271	0.0290764	0.323739	0.313356	5	5	6	5.33333	8	14	10	10.6667	4	7	16	9
OTU122	0.1563	0.16967	0.159849	0.13938	0.722512	0.102678	50	60	50	53.3333	71	47	31	49.6667	57	31	42	43.3333
OTU1225	0.0263939	0.0180581	0.0171534	0.0439703	0.0711929	0.585544	7	3	7	5.66667	5	5	6	5.33333	7	20	14	13.6667
OTU123	0.0852616	0.0498678	0.115894	0.0900232	0.0765942	0.575317	15	15	17	15.6667	30	51	27	36	37	22	25	28
OTU1231	0.0773442	0.057267	0.12877	0.0459959	0.1326	0.490065	26	17	11	18	56	43	21	40	3	32	8	14.3333
OTU1233	0.0416865	0.0414077	0.0450478	0.0386041	0.712009	0.107047	12	10	17	13	13	16	13	14	15	9	12	12
OTU124	0.237009	0.200556	0.305755	0.204715	0.159295	0.457916	48	62	79	63	123	98	64	95	75	58	58	63.6667
OTU1243	0.0320647	0.0307619	0.0396966	0.0257355	0.312474	0.321415	6	11	12	9.66667	16	13	8	12.3333	6	10	8	8
OTU1245	0.0249461	0.0233461	0.0353897	0.0161026	0.00274637	0.85996	6	7	9	7.33333	10	12	11	11	5	4	6	5
OTU125	0.126422	0.100721	0.154503	0.12404	0.376965	0.277618	28	38	29	31.6667	50	59	35	48	39	58	19	38.6667
OTU126	0.0153146	0.0137702	0.0139377	0.0182357	0.666	0.126711	5	6	2	4.33333	6	3	4	4.33333	8	3	6	5.66667
OTU1268	0.0658875	0.0647694	0.0707402	0.0621529	0.830577	0.0600026	26	13	22	20.3333	21	18	27	22	16	25	17	19.3333
OTU127	0.0324175	0.0244013	0.037518	0.0353333	0.267624	0.355571	9	7	7	7.66667	8	12	15	11.6667	10	15	8	11
OTU1270	0.0385206	0.0276019	0.0407364	0.0472236	0.042203	0.651838	11	6	9	8.66667	11	12	15	12.6667	14	13	17	14.6667
OTU128	0.10608	0.0975762	0.109455	0.111209	0.8889	0.0384964	35	31	26	30.6667	42	40	20	34	42	45	17	34.6667
OTU129	0.118616	0.101831	0.120112	0.133907	0.545457	0.182941	31	33	32	32	27	45	40	37.3333	60	31	34	41.6667
OTU1293	0.0342154	0.0233431	0.0364511	0.042852	0.229809	0.387477	10	6	6	7.33333	5	14	15	11.3333	17	12	11	13.3333
OTU1295	0.109424	0.0986929	0.0965095	0.133068	0.0908391	0.550471	39	25	29	31	25	33	32	30	38	39	47	41.3333
OTU1298	0.0491178	0.0424802	0.0439099	0.0609632	0.571937	0.169927	10	10	20	13.3333	12	7	22	13.6667	23	24	10	19
OTU13	0.645139	0.611413	0.558366	0.765638	0.154481	0.463432	231	144	201	192	162	137	222	173.667	230	246	238	238
OTU130	0.0697874	0.0604707	0.0793426	0.0695489	0.6691	0.125358	24	17	16	19	32	19	23	24.6667	34	18	13	21.6667
OTU131	0.0730323	0.0540326	0.0772104	0.087854	0.0500715	0.631421	15	24	12	17	23	25	24	24	30	29	23	27.3333
OTU1315	0.126455	0.119919	0.125451	0.133994	0.720428	0.103542	48	30	35	37.6667	33	41	43	39	46	40	39	41.6667
OTU132	0.111486	0.11141	0.106101	0.116948	0.810457	0.0676549	31	34	40	35	36	23	40	33	32	37	40	36.3333
OTU1320	0.0452325	0.049905	0.0568572	0.0289354	0.161516	0.455408	23	9	15	15.6667	21	19	13	17.6667	12	7	8	9
OTU133	0.0594847	0.054137	0.0504149	0.0739023	0.211282	0.404401	13	15	23	17	12	20	15	15.6667	28	23	18	23
OTU1332	0.0284837	0.0275833	0.0267998	0.031068	0.773219	0.0821589	7	9	10	8.66667	12	5	8	8.33333	11	10	8	9.66667
OTU1336	0.0359305	0.0349739	0.0429048	0.0299128	0.643154	0.136813	8	15	10	11	20	11	9	13.3333	11	14	3	9.33333
OTU1344	0.176305	0.14525	0.182274	0.201391	0.161645	0.455262	43	54	40	45.6667	68	47	55	56.6667	74	63	51	62.6667
OTU135	0.0861485	0.105135	0.0643382	0.088972	0.320341	0.315767	28	24	47	33	18	21	21	20	18	39	26	27.6667
OTU1351	0.0559373	0.0605274	0.0342895	0.0729949	0.0749226	0.578429	17	14	26	19	6	10	16	10.6667	22	19	27	22.6667
OTU1356	0.0224747	0.0138057	0.0321842	0.0214343	0.130989	0.492139	1	4	8	4.33333	10	12	8	10	4	10	6	6.66667
OTU136	0.105479	0.0817978	0.0964661	0.138172	0.202995	0.412292	32	13	32	25.6667	25	27	38	30	59	36	34	43
OTU1361	0.0291806	0.028635	0.0214402	0.0374666	0.0975241	0.539704	11	9	7	9	8	5	7	6.66667	14	13	8	11.6667
OTU1364	0.0444766	0.045602	0.0546623	0.0331655	0.189383	0.425733	16	15	12	14.3333	21	11	19	17	13	12	6	10.3333
OTU1365	0.0366389	0.0434622	0.0472237	0.0192308	0.203022	0.412266	6	19	16	13.6667	17	19	8	14.6667	6	10	2	6
OTU1368	0.0345737	0.033946	0.0225159	0.0472591	0.235897	0.382115	19	8	5	10.6667	8	6	7	7	14	11	19	14.6667
OTU137	0.0663209	0.0531034	0.0815028	0.0643564	0.308435	0.324351	10	13	27	16.6667	29	24	23	25.3333	14	25	21	20
OTU1374	0.0313403	0.036104	0.041832	0.0160849	0.211374	0.404314	5	10	19	11.3333	19	11	9	13	5	5	5	5
OTU1378	0.037041	0.0403598	0.0385938	0.0321693	0.744625	0.0936155	10	9	19	12.6667	8	13	15	12	7	13	10	10
OTU138	0.0398305	0.0605629	0.039662	0.0192666	0.141536	0.478858	13	12	32	19	13	10	14	12.3333	8	6	4	6
OTU1380	0.0242146	0.0297738	0.0353345	0.00753568	0.33977	0.302204	18	0	10	9.33333	14	2	17	11	1	2	4	2.33333
OTU139	0.113008	0.0742907	0.122139	0.142594	0.11794	0.509596	24	20	26	23.3333	42	21	51	38	35	55	43	44.3333
OTU1396	0.0644296	0.0615259	0.0804156	0.0513473	0.235284	0.382651	27	17	14	19.3333	28	22	25	25	16	23	9	16
OTU1398	0.0309921	0.0318205	0.0343531	0.0268025	0.746914	0.0926876	8	11	11	10	9	17	6	10.6667	11	6	8	8.33333
OTU14	0.528882	0.486912	0.562005	0.53773	0.55305	0.179167	147	155	157	153	140	210	174	174.667	153	153	195	167
OTU140	0.143007	0.179204	0.0943361	0.155482	0.00556956	0.822742	63	61	45	56.3333	30	25	33	29.3333	52	45	48	48.3333
OTU1402	0.0391465	0.038114	0.0397084	0.039617	0.992247	0.00259099	15	18	3	12	12	17	8	12.3333	14	14	9	12.3333
OTU1409	0.075917	0.0562729	0.0589915	0.112487	0.0407615	0.655848	21	12	20	17.6667	17	21	17	18.3333	28	48	29	35
OTU142	0.0712443	0.07321	0.0514603	0.0890627	0.100039	0.535781	19	23	27	23	10	18	20	16	32	20	31	27.6667
OTU1425	0.0446309	0.0232994	0.0471604	0.0634329	0.152654	0.465555	7	11	4	7.33333	9	15	20	14.6667	20	10	29	19.6667
OTU143	0.143226	0.105985	0.160854	0.162838	0.259282	0.362338	34	42	24	33.3333	36	59	55	50	39	71	42	50.6667
OTU144	0.156305	0.166639	0.146973	0.155302	0.829747	0.0603158	52	44	61	52.3333	45	55	37	45.6667	39	68	38	48.3333
OTU1445	0.0758536	0.0721215	0.0826048	0.0728347	0.864813	0.0472609	35	20	13	22.6667	25	31	21	25.6667	19	31	18	22.6667
OTU145	0.103674	0.0816592	0.115846	0.113518	0.128003	0.496028	22	29	26	25.6667	39	39	30	36	35	44	27	35.3333
OTU1452	0.0330281	0.0466126	0.0332052	0.0192666	0.252123	0.368261	10	22	12	14.6667	4	9	18	10.3333	8	6	4	6
OTU146	0.139635	0.115568	0.14471	0.158626	0.272888	0.351373	36	42	31	36.3333	51	34	50	45	40	63	45	49.3333
OTU1463	0.0466551	0.0466814	0.0536676	0.0396162	0.717925	0.104581	12	15	17	14.6667	23	20	7	16.6667	8	20	9	12.3333
OTU147	0.164887	0.162323	0.177888	0.154451	0.840655	0.056216	30	56	67	51	57	38	71	55.3333	55	39	50	48
OTU1476	0.13144	0.123036	0.121133	0.15015	0.290704	0.337555	43	39	34	38.6667	38	32	43	37.6667	56	36	48	46.6667
OTU1477	0.032777	0.031882	0.0439651	0.0224838	0.295117	0.334219	9	5	16	10	8	17	16	13.6667	11	5	5	7
OTU1478	0.0353072	0.0243939	0.036419	0.0451088	0.243556	0.375499	8	8	7	7.66667	11	6	17	11.3333	15	9	18	14
OTU148	0.437021	0.0296863	0.00213696	1.27924	0.428897	0.245861	12	10	6	9.33333	0	0	2	0.666667	1	0	1179	393.333
OTU1482	0.0680612	0.0679509	0.0536056	0.0826271	0.178044	0.437431	21	16	27	21.3333	17	15	18	16.6667	18	30	29	25.6667
OTU1487	0.030644	0.026561	0.039688	0.0256829	0.250541	0.369585	7	5	13	8.33333	14	13	10	12.3333	11	8	5	8
OTU1488	0.0798224	0.0731983	0.0847429	0.0815259	0.780791	0.0791727	13	26	30	23	32	27	20	26.3333	23	26	27	25.3333
OTU149	0.266032	0.290761	0.251933	0.255402	0.362064	0.287264	89	83	102	91.3333	86	65	84	78.3333	74	74	90	79.3333
OTU1498	0.035276	0.0297145	0.0429313	0.0331823	0.639422	0.138485	7	9	12	9.33333	11	20	9	13.3333	6	18	7	10.3333
OTU15	0.865428	0.785341	0.960024	0.850918	0.534686	0.188355	179	237	324	246.667	357	304	234	298.333	274	284	236	264.667
OTU150	0.104375	0.09437	0.115953	0.102802	0.825626	0.061874	19	37	33	29.6667	37	55	16	36	38	34	24	32
OTU1503	0.0359839	0.0349895	0.0353725	0.0375898	0.975961	0.0080781	16	11	6	11	6	12	15	11	6	14	15	11.6667
OTU1505	0.0567274	0.0435353	0.0396301	0.0870167	0.0835709	0.562795	13	10	18	13.6667	14	5	18	12.3333	17	28	36	27
OTU151	0.191858	0.169802	0.187792	0.217979	0.827982	0.0609826	71	41	48	53.3333	65	73	37	58.3333	115	65	24	68
OTU1510	0.109266	0.147461	0.0923241	0.0880123	0.125108	0.499855	45	46	48	46.3333	22	47	17	28.6667	19	31	32	27.3333
OTU1514	0.0520882	0.0286567	0.0589496	0.0686583	0.00875334	0.793909	11	7	9	9	14	17	24	18.3333	21	20	23	21.3333
OTU1516	0.0395756	0.0318495	0.0428892	0.0439881	0.463028	0.226366	9	8	13	10	13	13	14	13.3333	7	19	15	13.6667
OTU1519	0.0317006	0.0244377	0.0182146	0.0524497	0.0286729	0.693928	11	3	9	7.66667	5	4	8	5.66667	20	18	11	16.3333
OTU152	0.0961598	0.10193	0.11693	0.0696191	0.246677	0.372843	21	27	48	32	41	40	28	36.3333	28	20	17	21.6667
OTU1524	0.211463	0.631161	0.00214555	0.00108412	0.0195192	0.730751	95	332	169	198.667	2	0	0	0.666667	0	0	1	0.333333	RC
OTU1531	0.0502987	0.129407	0.0214895	0	0.166711	0.44963	87	27	8	40.6667	6	13	1	6.66667	0	0	0	0
OTU1532	0.0907924	0.0880241	0.0675637	0.116789	0.00623514	0.815944	24	31	28	27.6667	21	22	20	21	42	36	31	36.3333
OTU1535	0.0281862	0.015894	0.0396765	0.0289881	0.00255728	0.86325	4	7	4	5	13	12	12	12.3333	8	8	11	9
OTU1538	0.0309905	0.0297192	0.0321668	0.0310856	0.949775	0.01703	15	6	7	9.33333	11	9	10	10	10	10	9	9.66667
OTU154	0.111115	0.115597	0.109366	0.108381	0.794337	0.0738778	34	40	35	36.3333	28	36	38	34	30	33	38	33.6667
OTU1545	0.0327277	0.0424048	0.0386266	0.0171518	0.150698	0.467848	13	16	11	13.3333	19	11	6	12	9	2	5	5.33333
OTU155	0.0844032	0.082743	0.0997106	0.0707559	0.0847282	0.560786	23	27	28	26	24	33	36	31	24	21	21	22
OTU1551	0.042018	0.0370982	0.0590075	0.0299482	0.102767	0.531598	10	15	10	11.6667	14	25	16	18.3333	10	13	5	9.33333
OTU1561	0.0460205	0.0297396	0.0686524	0.0396696	0.0274026	0.698516	6	7	15	9.33333	24	23	17	21.3333	9	16	12	12.3333
OTU1568	0.0395166	0.0307186	0.0472004	0.0406309	0.564357	0.173611	6	15	8	9.66667	20	14	10	14.6667	20	12	6	12.6667
OTU157	0.118597	0.102979	0.140502	0.112311	0.351114	0.294523	32	25	40	32.3333	41	49	41	43.6667	43	43	19	35
OTU1573	0.0481104	0.0286671	0.0567977	0.0588664	0.198762	0.416405	8	7	12	9	24	9	20	17.6667	26	17	12	18.3333
OTU1579	0.0609144	0.0721132	0.0514804	0.0591494	0.526944	0.192291	28	23	17	22.6667	13	19	16	16	18	9	28	18.3333
OTU158	0.685239	0.716235	0.676915	0.662567	0.895628	0.0360766	215	211	249	225	156	281	194	210.333	173	246	199	206
OTU1581	0.0295271	0.0381997	0.024663	0.0257186	0.188215	0.426916	9	12	15	12	7	8	8	7.66667	12	5	7	8
OTU1582	0.098364	0.0901557	0.133061	0.0718753	0.074755	0.578743	27	30	28	28.3333	50	49	25	41.3333	22	21	24	22.3333
OTU1585	0.037797	0.0297179	0.0514859	0.0321873	0.0952943	0.543239	6	9	13	9.33333	21	15	12	16	9	10	11	10
OTU1588	0.106323	0.0572688	0.1308	0.130901	0.00114865	0.895272	13	21	20	18	38	39	45	40.6667	42	35	45	40.6667
OTU16	0.286342	0.255782	0.218778	0.384467	0.0803302	0.568521	95	64	82	80.3333	65	73	66	68	80	126	152	119.333
OTU160	0.339538	0.395617	0.373228	0.249769	0.0109894	0.777673	132	128	113	124.333	138	111	99	116	82	78	73	77.6667
OTU1606	0.064098	0.0614748	0.0589974	0.071822	0.537484	0.186941	23	23	12	19.3333	15	23	17	18.3333	22	24	21	22.3333
OTU161	0.121094	0.126471	0.0920634	0.144747	0.548654	0.181348	43	17	59	39.6667	22	11	53	28.6667	50	41	44	45
OTU1615	0.0420762	0.0296495	0.0493385	0.0472407	0.544345	0.183497	7	15	6	9.33333	27	10	9	15.3333	9	17	18	14.6667
OTU1619	0.0506378	0.0360542	0.0686711	0.0471881	0.0442294	0.646353	10	13	11	11.3333	25	25	14	21.3333	14	15	15	14.6667
OTU1621	0.0404791	0.0743067	0.0342981	0.0128325	0.0260815	0.703441	35	15	20	23.3333	8	10	14	10.6667	5	5	2	4
OTU1624	0.0353166	0.0297287	0.0386487	0.0375723	0.775446	0.0812787	6	8	14	9.33333	9	20	7	12	8	13	14	11.6667
OTU163	0.0880252	0.0774121	0.0675653	0.119098	0.0110354	0.777364	27	26	20	24.3333	18	24	21	21	30	40	41	37
OTU1632	0.0387788	0.0466922	0.037528	0.032116	0.337512	0.303753	12	14	18	14.6667	12	11	12	11.6667	7	16	7	10
OTU1638	0.0388801	0.0222515	0.0407665	0.0536222	0.030153	0.68875	5	10	6	7	18	12	8	12.6667	17	16	17	16.6667
OTU164	0.00357609	0.00211686	0.00107572	0.00753568	0.10309	0.531109	1	1	0	0.666667	0	1	0	0.333333	1	2	4	2.33333
OTU1646	0.0348595	0.0423788	0.0311318	0.0310677	0.617323	0.148527	8	20	12	13.3333	7	16	6	9.66667	9	12	8	9.66667
OTU165	0.113566	0.13049	0.128612	0.0815973	0.11944	0.507526	35	42	46	41	48	26	46	40	26	19	31	25.3333
OTU1650	0.0367202	0.0339733	0.038615	0.0375721	0.91767	0.0282328	8	9	15	10.6667	18	10	8	12	7	14	14	11.6667
OTU1651	0.0548975	0.0403542	0.0675696	0.0567688	0.229646	0.387622	21	6	11	12.6667	19	24	20	21	23	16	14	17.6667
OTU1658	0.0356217	0.0392258	0.0311158	0.0365235	0.618719	0.147886	11	15	11	12.3333	10	12	7	9.66667	7	12	15	11.3333
OTU1659	0.0466059	0.0487801	0.0557394	0.0352983	0.299528	0.330918	12	18	16	15.3333	23	11	18	17.3333	14	13	6	11
OTU166	0.177713	0.157185	0.177905	0.198049	0.725447	0.101464	47	33	68	49.3333	34	54	78	55.3333	65	77	43	61.6667
OTU167	0.102223	0.104031	0.100815	0.101824	0.961465	0.0130135	33	26	39	32.6667	29	35	30	31.3333	34	32	29	31.6667
OTU1673	0.039553	0.0349809	0.0546899	0.0289881	0.0381543	0.663348	6	15	12	11	19	16	16	17	8	8	11	9
OTU168	0.131731	0.131549	0.142555	0.12109	0.408585	0.25796	40	41	43	41.3333	45	35	53	44.3333	41	39	33	37.6667
OTU1687	0.0804186	0.108246	0.0676219	0.065388	0.0937178	0.545772	31	31	40	34	16	33	14	21	20	22	19	20.3333
OTU1688	0.1574	0.135796	0.142549	0.193855	0.189063	0.426057	57	37	34	42.6667	37	39	57	44.3333	67	67	47	60.3333
OTU169	0.108377	0.0731879	0.121116	0.130827	0.276231	0.348736	16	26	27	23	39	29	45	37.6667	20	61	41	40.6667
OTU1692	0.0623998	0.0520366	0.0600887	0.0750742	0.423927	0.248786	26	8	15	16.3333	22	22	12	18.6667	21	25	24	23.3333
OTU1693	0.0649172	0.0477881	0.0600511	0.0869125	0.146671	0.472631	22	8	15	15	20	18	18	18.6667	34	17	30	27
OTU17	0.576903	0.457421	0.616458	0.656829	0.152773	0.465416	185	111	135	143.667	161	192	222	191.667	189	248	176	204.333
OTU170	0.112235	0.096547	0.126532	0.113625	0.05544	0.618693	37	27	27	30.3333	41	38	39	39.3333	38	35	33	35.3333
OTU1701	0.0284715	0.0297513	0.0267984	0.0288649	0.969302	0.0103392	12	4	12	9.33333	10	6	9	8.33333	16	7	4	9
OTU1705	0.0310041	0.0243615	0.0471988	0.021452	0.173257	0.442519	8	11	4	7.66667	23	12	9	14.6667	4	9	7	6.66667
OTU1706	0.0249444	0.0190765	0.0321713	0.0235853	0.0861158	0.558401	5	8	5	6	7	12	11	10	8	7	7	7.33333
OTU1709	0.0549065	0.0498885	0.075108	0.039723	0.128779	0.495011	9	15	23	15.6667	26	28	16	23.3333	10	12	15	12.3333
OTU1716	0.0577716	0.0436037	0.0761242	0.0535869	0.257029	0.36419	12	4	25	13.6667	29	19	23	23.6667	19	16	15	16.6667
OTU173	0.0848741	0.0562729	0.0740063	0.124343	0.00293162	0.856879	21	12	20	17.6667	25	24	20	23	45	35	36	38.6667
OTU1730	0.0690611	0.079545	0.0740162	0.0536222	0.342213	0.300536	14	30	31	25	29	23	17	23	17	16	17	16.6667
OTU1734	0.0370609	0.0424516	0.0246719	0.0440594	0.186167	0.429003	12	12	16	13.3333	4	11	8	7.66667	9	13	19	13.6667
OTU174	0.0452308	0.04242	0.0503685	0.0429039	0.805002	0.0697515	18	13	9	13.3333	13	13	21	15.6667	7	19	14	13.3333
OTU18	1.42279	1.02864	1.83724	1.4025	0.154684	0.463197	288	367	315	323.333	571	766	375	570.667	442	558	310	436.667
OTU180	0.383353	0.350132	0.455658	0.34427	0.00826909	0.797782	101	107	122	110	136	134	155	141.667	111	100	110	107	Rn
OTU181	0.143974	0.125137	0.192004	0.11478	0.156297	0.461337	33	45	40	39.3333	86	52	41	59.6667	36	33	38	35.6667
OTU182	0.0896767	0.108305	0.0686426	0.0920827	0.377322	0.27739	39	23	40	34	15	27	22	21.3333	21	44	21	28.6667
OTU185	0.084469	0.0806179	0.0837269	0.0890623	0.938879	0.0208034	15	29	32	25.3333	24	39	15	26	29	23	31	27.6667
OTU186	0.056646	0.0540907	0.063274	0.0525734	0.0409675	0.655269	17	18	16	17	19	21	19	19.6667	16	15	18	16.3333
OTU187	0.0932821	0.0815982	0.0986272	0.0996208	0.557836	0.176806	24	34	19	25.6667	34	25	33	30.6667	40	28	25	31
OTU189	0.116177	0.0965461	0.122256	0.129728	0.189278	0.425839	31	29	31	30.3333	49	33	32	38	46	36	39	40.3333
OTU19	0.201632	0.171732	0.27987	0.153294	0.00126598	0.891821	48	67	47	54	82	89	90	87	44	54	45	47.6667	Rn
OTU195	0.0975689	0.106043	0.113722	0.0729416	0.059429	0.609759	33	37	30	33.3333	32	45	29	35.3333	22	22	24	22.6667
OTU197	0.0527034	0.044594	0.052517	0.0609991	0.504505	0.203923	15	10	17	14	14	14	21	16.3333	26	19	12	19
OTU198	0.159343	0.128305	0.143767	0.205958	0.247802	0.371891	60	39	22	40.3333	28	65	41	44.6667	72	52	68	64
OTU2	5.94133	5.5744	5.59478	6.6548	0.24976	0.370241	2108	1555	1591	1751.33	1784	1480	1955	1739.67	2211	2174	1825	2070
OTU20	0.416149	0.271482	0.522616	0.454349	0.312198	0.321614	55	103	98	85.3333	209	189	89	162.333	77	223	124	141.333
OTU201	0.0643805	0.0838484	0.0590118	0.0502813	0.13157	0.491389	24	23	32	26.3333	15	25	15	18.3333	19	19	9	15.6667
OTU202	0.15815	0.135703	0.159698	0.179048	0.187857	0.42728	37	52	39	42.6667	51	38	60	49.6667	55	58	54	55.6667
OTU203	0.0920652	0.0690061	0.0836835	0.123506	0.067288	0.593264	24	16	25	21.6667	24	33	21	26	33	33	49	38.3333
OTU204	0.07051	0.0699877	0.0976237	0.0439187	0.0507151	0.629849	17	26	23	22	39	31	21	30.3333	19	11	11	13.6667
OTU205	0.0608668	0.0636679	0.0406945	0.0782379	0.147577	0.471547	27	16	17	20	8	8	22	12.6667	22	29	22	24.3333
OTU208	0.0331771	0.0265281	0.0343646	0.0386385	0.696195	0.113708	4	9	12	8.33333	10	18	4	10.6667	7	15	14	12
OTU209	0.0915707	0.0881657	0.0846884	0.101858	0.704282	0.110289	30	16	37	27.6667	21	26	32	26.3333	25	39	31	31.6667
OTU21	0.445377	0.352387	0.400833	0.582911	0.0637152	0.600594	134	85	113	110.667	94	113	167	124.667	172	215	157	181.333
OTU212	0.0440852	0.0626399	0.0257489	0.0438668	0.373658	0.279736	13	17	29	19.6667	6	11	7	8	29	4	8	13.6667
OTU213	0.0874435	0.0509346	0.0642861	0.14711	0.015548	0.750411	24	12	12	16	16	15	29	20	47	33	57	45.6667
OTU218	0.0951779	0.0838696	0.0847153	0.116949	0.204371	0.410966	21	22	36	26.3333	34	22	23	26.3333	39	30	40	36.3333
OTU22	0.526192	0.446866	0.431858	0.699853	0.137073	0.484395	156	111	154	140.333	103	113	187	134.333	292	165	196	217.667
OTU220	0.025629	0.0244009	0.0268027	0.0256835	0.972586	0.00922292	6	8	9	7.66667	11	6	8	8.33333	15	4	5	8
OTU222	0.0227939	0.019102	0.0268317	0.0224479	0.649326	0.13406	7	5	6	6	11	10	4	8.33333	8	10	3	7
OTU223	0.0669553	0.0594047	0.0621924	0.0792689	0.144484	0.475265	21	18	17	18.6667	21	18	19	19.3333	23	31	20	24.6667
OTU224	0.117839	0.115697	0.133987	0.103834	0.620788	0.146937	52	25	32	36.3333	37	37	51	41.6667	45	30	22	32.3333
OTU225	0.0903791	0.0901665	0.0997097	0.0812611	0.771622	0.0827913	27	29	29	28.3333	44	21	28	31	34	30	12	25.3333
OTU227	0.0310039	0.0244013	0.0418259	0.0267844	0.581533	0.165311	9	7	7	7.66667	26	6	7	13	8	10	7	8.33333
OTU228	0.0369767	0.0510026	0.0181958	0.0417317	0.191255	0.423847	20	7	21	16	4	2	11	5.66667	12	19	8	13
OTU229	0.0651708	0.0593168	0.066488	0.0697076	0.788087	0.0763131	12	29	15	18.6667	21	21	20	20.6667	26	17	22	21.6667
OTU23	0.260255	0.201671	0.246433	0.332661	0.181033	0.4343	87	45	58	63.3333	56	61	113	76.6667	88	105	117	103.333
OTU230	0.240988	0.252435	0.265886	0.204643	0.284621	0.342208	101	76	61	79.3333	72	82	94	82.6667	69	68	54	63.6667
OTU232	0.2133	0.205777	0.240251	0.193873	0.292586	0.336128	54	70	70	64.6667	84	76	64	74.6667	73	60	48	60.3333
OTU233	0.0363268	0.0339733	0.0461249	0.0288823	0.218086	0.398074	8	9	15	10.6667	15	16	12	14.3333	13	9	5	9
OTU235	0.0224388	0.0211964	0.0236192	0.0225009	0.966433	0.0113166	2	10	8	6.66667	6	12	4	7.33333	6	9	6	7
OTU236	0.0986368	0.100719	0.0901692	0.105022	0.819742	0.0641082	35	36	24	31.6667	33	38	13	28	30	39	29	32.6667
OTU237	0.188334	0.193007	0.240396	0.131598	0.507638	0.202278	43	72	67	60.6667	128	70	26	74.6667	68	31	24	41
OTU238	0.112482	0.128268	0.122336	0.0868413	0.342825	0.300119	33	51	37	40.3333	49	44	21	38	33	22	26	27
OTU239	0.157004	0.177094	0.151182	0.142737	0.154079	0.463898	60	60	47	55.6667	50	43	48	47	39	43	51	44.3333
OTU24	0.986293	1.08556	0.720752	1.15256	0.0828219	0.564105	394	390	240	341.333	188	266	218	224	364	302	408	358
OTU241	0.0424041	0.0349856	0.0514904	0.0407364	0.131464	0.491525	14	12	7	11	17	18	13	16	12	14	12	12.6667
OTU242	0.101095	0.0943358	0.101794	0.107154	0.883678	0.0403828	32	36	21	29.6667	35	19	41	31.6667	26	45	29	33.3333
OTU243	0.234576	0.197435	0.269268	0.237024	0.157502	0.459957	67	49	70	62	81	101	69	83.6667	67	78	76	73.6667
OTU244	0.0690873	0.06682	0.0686211	0.0718208	0.972967	0.00909333	18	23	22	21	10	27	27	21.3333	13	33	21	22.3333
OTU245	0.0808301	0.0785967	0.0835764	0.0803172	0.977087	0.00769689	27	15	32	24.6667	21	20	37	26	21	35	19	25
OTU247	0.117622	0.0891551	0.135155	0.128555	0.0504391	0.630521	27	24	33	28	45	46	35	42	40	47	33	40
OTU248	0.0392253	0.0244515	0.0417702	0.0514542	0.249037	0.370849	7	3	13	7.66667	8	9	22	13	19	14	15	16
OTU249	0.0395168	0.0424451	0.042869	0.0332362	0.442676	0.23787	17	11	12	13.3333	10	12	18	13.3333	11	10	10	10.3333
OTU25	0.391378	0.350077	0.456819	0.367237	0.25249	0.367955	95	114	121	110	171	126	129	142	140	121	82	114.333
OTU250	0.265235	0.230095	0.259356	0.306255	0.364826	0.285456	84	78	55	72.3333	78	62	102	80.6667	114	101	71	95.3333
OTU251	0.0530607	0.0498643	0.051466	0.057852	0.573161	0.169336	16	15	16	15.6667	13	17	18	16	16	23	15	18
OTU254	0.0954557	0.0868901	0.12554	0.073937	0.120136	0.506571	25	37	20	27.3333	42	48	27	39	22	27	20	23
OTU255	0.0477391	0.0435496	0.0547001	0.0449675	0.658755	0.129889	12	9	20	13.6667	18	18	15	17	21	11	10	14
OTU256	0.085513	0.0764244	0.121195	0.0589195	0.0644866	0.598989	17	22	33	24	49	34	30	37.6667	25	15	15	18.3333
OTU257	0.0341898	0.0360651	0.0450696	0.0214348	0.0496951	0.632347	10	12	12	11.3333	13	19	10	14	8	6	6	6.66667
OTU259	0.0366947	0.0296967	0.0364335	0.0439538	0.147121	0.472093	9	10	9	9.33333	11	8	15	11.3333	16	12	13	13.6667
OTU26	0.378832	0.356396	0.449246	0.330854	0.0633994	0.601255	104	118	114	112	129	138	152	139.667	122	112	75	103
OTU260	0.126286	0.171866	0.115921	0.0910695	0.0800245	0.569069	53	53	56	54	33	53	22	36	20	41	24	28.3333
OTU263	0.244298	0.207785	0.233803	0.291307	0.149929	0.468754	49	83	64	65.3333	72	78	68	72.6667	103	99	70	90.6667
OTU264	0.0583765	0.0594081	0.0707717	0.0449498	0.268454	0.354906	20	18	18	18.6667	30	17	19	22	21	12	9	14
OTU265	0.0710477	0.129543	0.047147	0.0364531	0.0158549	0.74878	32	32	58	40.6667	16	9	19	14.6667	11	12	11	11.3333
OTU266	0.108387	0.0880925	0.139527	0.0975408	0.303255	0.328154	23	25	35	27.6667	56	53	21	43.3333	36	27	28	30.3333
OTU267	0.0634148	0.0572744	0.0707809	0.0621891	0.654207	0.131896	27	16	11	18	17	26	23	22	21	18	19	19.3333
OTU268	0.187306	0.181551	0.212283	0.168085	0.596946	0.158001	57	43	71	57	86	49	63	66	69	51	37	52.3333
OTU27	0.636362	0.699117	0.527476	0.682493	0.222952	0.39363	210	219	230	219.667	122	174	196	164	186	271	180	212.333
OTU270	0.231649	0.193205	0.206883	0.294859	0.0335917	0.677341	67	46	69	60.6667	49	63	81	64.3333	91	94	90	91.6667
OTU271	0.0829833	0.0880982	0.0975069	0.0633448	0.398055	0.26439	37	20	26	27.6667	27	22	42	30.3333	25	10	24	19.6667
OTU273	0.0327565	0.0286454	0.0353924	0.0342318	0.642769	0.136985	8	9	10	9	14	10	9	11	13	13	6	10.6667
OTU274	0.108263	0.118833	0.11583	0.0901278	0.234411	0.383415	29	38	45	37.3333	42	35	31	36	23	30	31	28
OTU275	0.0281409	0.0297114	0.026807	0.0279043	0.903881	0.0331248	11	8	9	9.33333	12	6	7	8.33333	10	6	10	8.66667
OTU276	0.0552253	0.0488637	0.0535914	0.0632209	0.682568	0.119529	16	9	21	15.3333	12	16	22	16.6667	28	14	17	19.6667
OTU278	0.0488439	0.0414297	0.0407275	0.0643744	0.118712	0.508528	15	7	17	13	14	9	15	12.6667	16	22	22	20
OTU279	0.0626564	0.0604971	0.0846379	0.0428343	0.35626	0.291094	7	20	30	19	16	22	41	26.3333	17	13	10	13.3333
OTU28	0.44698	0.420312	0.450217	0.47041	0.676988	0.121934	147	106	143	132	140	118	162	140	166	146	127	146.333
OTU280	0.0859607	0.0647763	0.0824862	0.11062	0.268692	0.354715	24	13	24	20.3333	21	17	39	25.6667	24	35	44	34.3333
OTU281	0.117103	0.125244	0.0986476	0.127418	0.404739	0.260295	30	36	52	39.3333	32	29	31	30.6667	45	45	29	39.6667
OTU282	0.244224	0.189907	0.248936	0.293828	0.0927729	0.547304	65	56	58	59.6667	94	89	49	77.3333	88	94	92	91.3333
OTU283	0.0384566	0.0328575	0.0396778	0.0428345	0.555459	0.177977	10	13	8	10.3333	15	11	11	12.3333	19	11	10	13.3333
OTU286	0.0352406	0.0424676	0.0236018	0.0396523	0.366839	0.284145	23	7	10	13.3333	7	9	6	7.33333	12	14	11	12.3333
OTU287	0.0631766	0.0265714	0.0889503	0.0740083	0.0170217	0.742763	4	5	16	8.33333	30	19	34	27.6667	24	21	24	23
OTU289	0.0405447	0.052034	0.037518	0.032082	0.72187	0.102944	33	6	10	16.3333	8	12	15	11.6667	18	7	5	10
OTU29	0.683832	0.682568	0.602541	0.766386	0.363489	0.286331	278	151	214	214.333	165	186	211	187.333	236	259	220	238.333
OTU291	0.0409797	0.0382079	0.0460745	0.0386568	0.742836	0.0943417	16	9	11	12	10	12	21	14.3333	11	10	15	12
OTU293	0.0538113	0.0424451	0.0622376	0.0567513	0.518224	0.196771	17	11	12	13.3333	13	29	16	19.3333	25	15	13	17.6667
OTU294	0.0399291	0.0339802	0.0546682	0.0311387	0.128256	0.495696	6	9	17	10.6667	19	13	19	17	9	8	12	9.66667
OTU295	0.0505767	0.0424195	0.0621578	0.0471527	0.130528	0.492735	15	14	11	13.3333	18	15	25	19.3333	15	16	13	14.6667
OTU298	0.0893877	0.0923687	0.0622041	0.11359	0.155591	0.46215	44	17	26	29	17	22	19	19.3333	42	33	31	35.3333
OTU299	0.242474	0.180325	0.266086	0.281012	0.110559	0.520047	50	60	60	56.6667	95	96	57	82.6667	70	101	91	87.3333
OTU3	1.53413	1.33763	1.8428	1.42196	0.0413083	0.654316	377	439	445	420.333	617	622	479	572.667	501	441	385	442.333
OTU30	0.13681	0.127359	0.124374	0.158697	0.286975	0.340399	38	35	47	40	26	44	46	38.6667	43	56	49	49.3333
OTU301	0.112172	0.105146	0.12002	0.111352	0.901764	0.0338804	25	24	50	33	31	30	51	37.3333	46	33	25	34.6667
OTU304	0.0641004	0.0529242	0.0836934	0.0556837	0.343303	0.299794	18	27	5	16.6667	28	32	18	26	16	23	13	17.3333
OTU305	0.12608	0.107182	0.107189	0.16387	0.17273	0.443085	43	27	31	33.6667	17	37	46	33.3333	52	61	40	51
OTU306	0.0483964	0.0530034	0.0472009	0.044985	0.77299	0.0822494	17	20	13	16.6667	10	20	14	14.6667	19	12	11	14
OTU308	0.0312692	0.0584322	0.0160733	0.0193021	0.0394705	0.659521	16	11	28	18.3333	4	4	7	5	8	4	6	6
OTU309	0.0709668	0.0477912	0.0675348	0.0975746	0.037139	0.666361	18	9	18	15	21	18	24	21	23	38	30	30.3333
OTU31	0.219811	0.19406	0.263876	0.201496	0.413876	0.254771	34	76	73	61	110	77	59	82	61	70	57	62.6667
OTU311	0.0979609	0.0933052	0.0998027	0.100775	0.914387	0.029393	25	35	28	29.3333	37	38	18	31	30	34	30	31.3333
OTU312	0.098896	0.106012	0.103	0.0876759	0.849437	0.0529409	45	36	19	33.3333	25	44	27	32	26	43	13	27.3333
OTU317	0.0841221	0.0668308	0.105146	0.0803889	0.10365	0.530261	18	22	23	21	39	37	22	32.6667	26	26	23	25
OTU318	0.0534524	0.0435007	0.072886	0.0439704	0.223562	0.393078	23	10	8	13.6667	18	21	29	22.6667	8	19	14	13.6667
OTU319	0.0580618	0.0530511	0.0622342	0.0589001	0.869709	0.0454661	22	14	14	16.6667	24	22	12	19.3333	13	28	14	18.3333
OTU32	0.260089	0.224049	0.252949	0.303269	0.435146	0.242216	71	50	90	70.3333	52	78	106	78.6667	116	84	83	94.3333
OTU321	0.0709563	0.0552034	0.0739896	0.083676	0.365512	0.285009	19	13	20	17.3333	11	30	28	23	20	30	28	26
OTU322	0.0288733	0.0233751	0.0385935	0.0246514	0.113837	0.515351	7	4	11	7.33333	13	10	13	12	6	10	7	7.66667
OTU323	0.0991575	0.0795684	0.118036	0.0998681	0.283288	0.343236	26	24	25	25	43	44	23	36.6667	30	24	39	31
OTU324	0.039894	0.0361369	0.0406757	0.0428694	0.942417	0.0195749	8	6	20	11.3333	7	6	25	12.6667	14	14	12	13.3333
OTU325	0.0779788	0.0732316	0.085719	0.0749858	0.743592	0.0940348	19	21	29	23	24	19	37	26.6667	24	27	19	23.3333
OTU327	0.0334597	0.0297002	0.0257302	0.0449487	0.176716	0.438833	8	10	10	9.33333	5	9	10	8	13	20	9	14
OTU328	0.0566096	0.0668018	0.0622546	0.0407723	0.251277	0.368969	17	25	21	21	22	26	10	19.3333	15	9	14	12.6667
OTU329	0.0945403	0.13899	0.0708185	0.0738125	0.0308167	0.686482	39	43	49	43.6667	19	30	17	22	21	35	13	23
OTU33	0.41907	0.280115	0.46206	0.515034	0.00307405	0.854598	83	84	97	88	127	138	166	143.667	151	151	178	160
OTU330	0.176776	0.142161	0.193996	0.194172	0.224395	0.392326	59	39	36	44.6667	59	48	74	60.3333	50	66	65	60.3333
OTU331	0.084399	0.0912157	0.0675696	0.0944118	0.200018	0.415179	38	27	21	28.6667	19	24	20	21	29	27	32	29.3333
OTU332	0.0713582	0.0371406	0.0921734	0.0847605	0.0271539	0.699431	4	13	18	11.6667	24	25	37	28.6667	23	27	29	26.3333
OTU333	0.26975	0.225779	0.344491	0.238979	0.307328	0.32516	40	97	76	71	122	136	63	107	65	92	66	74.3333
OTU334	0.0409915	0.0424763	0.0429265	0.0375719	0.943333	0.0192574	8	11	21	13.3333	20	14	6	13.3333	5	16	14	11.6667
OTU335	0.103909	0.135702	0.0943567	0.0816674	0.205991	0.409414	56	46	26	42.6667	23	32	33	29.3333	19	22	35	25.3333
OTU336	0.21025	0.162415	0.21544	0.252894	0.273573	0.350831	41	44	68	51	51	63	87	67	61	106	69	78.6667
OTU337	0.0619449	0.0530727	0.0621492	0.0706128	0.762463	0.0864349	22	12	16	16.6667	16	15	27	19.3333	16	37	13	22
OTU338	0.117678	0.0752766	0.146928	0.130829	0.0588065	0.611127	22	28	21	23.6667	63	38	36	45.6667	36	45	41	40.6667
OTU34	0.34722	0.368403	0.34324	0.330018	0.789474	0.0757717	109	90	148	115.667	115	115	90	106.667	120	100	88	102.667
OTU340	0.0601646	0.0508827	0.0632624	0.0663485	0.407208	0.258795	14	20	14	16	18	20	21	19.6667	25	24	13	20.6667
OTU341	0.0616569	0.0466706	0.0858152	0.0524849	0.249232	0.370685	12	16	16	14.6667	43	21	16	26.6667	18	18	13	16.3333
OTU342	0.0473834	0.0424477	0.0600855	0.0396169	0.409262	0.25755	10	13	17	13.3333	28	18	10	18.6667	13	15	9	12.3333
OTU343	0.115729	0.109155	0.144902	0.0931314	0.484733	0.214461	23	48	32	34.3333	40	67	28	45	22	45	20	29
OTU344	0.0562591	0.05728	0.0504294	0.0610678	0.865196	0.0471202	16	19	19	18	12	22	13	15.6667	9	32	16	19
OTU345	0.0676954	0.0626053	0.0568575	0.0836234	0.0321003	0.682188	23	17	19	19.6667	16	22	15	17.6667	25	28	25	26
OTU347	0.0310083	0.0254266	0.0418451	0.0257531	0.231975	0.385559	5	12	7	8	17	14	8	13	5	10	9	8
OTU348	0.103649	0.0912668	0.106124	0.113555	0.669697	0.125098	42	21	23	28.6667	23	34	42	33	42	35	29	35.3333
OTU35	0.366519	0.365119	0.324818	0.40962	0.316497	0.318515	100	101	143	114.667	82	99	122	101	117	138	127	127.333
OTU353	0.0809051	0.0753645	0.0889532	0.0783976	0.732149	0.098706	31	17	23	23.6667	29	20	34	27.6667	21	21	31	24.3333
OTU354	0.0633657	0.0604426	0.0675366	0.0621181	0.926107	0.0252638	29	18	10	19	13	23	27	21	21	22	15	19.3333
OTU355	0.0608151	0.0774515	0.053593	0.0514008	0.131255	0.491795	25	23	25	24.3333	9	18	23	16.6667	18	18	12	16
OTU358	0.0502647	0.0382114	0.0460742	0.0665084	0.120818	0.505639	15	9	12	12	15	9	19	14.3333	25	15	22	20.6667
OTU359	0.105293	0.122059	0.0685863	0.125234	0.393065	0.267476	58	26	31	38.3333	12	21	31	21.3333	63	28	26	39
OTU36	0.135329	0.132542	0.160923	0.112523	0.181606	0.433704	36	49	40	41.6667	42	65	43	50	37	37	31	35
OTU361	0.113669	0.101747	0.112646	0.126615	0.672532	0.123865	24	43	29	32	32	44	29	35	25	49	44	39.3333
OTU366	0.0374104	0.0339374	0.0439909	0.0343029	0.29917	0.331185	9	12	11	10.6667	14	17	10	13.6667	13	9	10	10.6667
OTU367	0.161062	0.133695	0.181232	0.168261	0.00857574	0.795313	39	40	47	42	54	59	56	56.3333	56	54	47	52.3333
OTU369	0.0577288	0.0497911	0.0675345	0.0558606	0.594646	0.159084	9	24	14	15.6667	26	15	22	21	11	18	23	17.3333
OTU37	0.501957	0.52084	0.361271	0.623759	0.136809	0.484726	240	141	110	163.667	121	93	123	112.333	223	184	175	194
OTU370	0.132666	0.131437	0.134041	0.132521	0.997732	0.000756678	38	52	34	41.3333	31	48	46	41.6667	58	50	16	41.3333
OTU371	0.0651015	0.0742002	0.0697211	0.0513833	0.197792	0.417356	22	29	19	23.3333	19	26	20	21.6667	20	17	11	16
OTU372	0.129987	0.136867	0.138404	0.114691	0.476859	0.218738	43	41	45	43	35	58	36	43	36	38	33	35.6667
OTU373	0.0256763	0.0159451	0.0257326	0.0353512	0.238108	0.38019	8	1	6	5	14	4	6	8	11	13	9	11
OTU374	0.125821	0.124079	0.100838	0.152547	0.181456	0.433861	40	42	35	39	31	37	26	31.3333	36	43	63	47.3333
OTU376	0.11326	0.0954974	0.135135	0.109146	0.263014	0.359293	23	30	37	30	42	45	39	42	35	46	21	34
OTU377	0.0541653	0.0413925	0.0525344	0.0685691	0.202135	0.413123	7	13	19	13	13	17	19	16.3333	18	28	18	21.3333
OTU378	0.041018	0.0296894	0.0568412	0.0365235	0.0987336	0.537809	8	11	9	9.33333	24	15	14	17.6667	7	12	15	11.3333
OTU379	0.0705492	0.0732238	0.072948	0.0654757	0.884992	0.0399073	15	23	31	23	24	26	18	22.6667	12	25	24	20.3333
OTU38	0.806506	0.750044	0.818028	0.851445	0.537808	0.186778	261	223	223	235.667	296	208	259	254.333	233	295	266	264.667
OTU380	0.0676433	0.064675	0.050383	0.087872	0.0196971	0.729936	22	23	16	20.3333	13	15	19	15.6667	32	26	24	27.3333
OTU381	0.150939	0.142128	0.126523	0.184167	0.239513	0.378975	31	51	52	44.6667	39	38	41	39.3333	54	76	42	57.3333
OTU382	0.1613	0.16241	0.125397	0.196093	0.0903318	0.551309	55	40	58	51	39	30	48	39	56	74	53	61
OTU385	0.104347	0.106232	0.0793401	0.127469	0.42595	0.247593	41	17	42	33.3333	23	24	27	24.6667	27	60	32	39.6667
OTU388	0.12013	0.0870573	0.142432	0.1309	0.452649	0.23219	33	19	30	27.3333	30	27	76	44.3333	37	40	45	40.6667
OTU389	0.0327718	0.0275798	0.0321496	0.038586	0.227735	0.389325	8	9	9	8.66667	7	9	14	10	13	12	11	12
OTU39	0.846345	0.930938	0.760297	0.847801	0.412533	0.255578	325	226	326	292.333	221	248	240	236.333	227	323	241	263.667
OTU391	0.0363585	0.0403377	0.0396792	0.0290585	0.693593	0.114813	7	12	19	12.6667	17	10	10	12.3333	3	9	15	9
OTU393	0.0313235	0.0381711	0.0235946	0.032205	0.0338379	0.676555	11	14	11	12	7	8	7	7.33333	8	10	12	10
OTU396	0.0409563	0.0424663	0.0451044	0.0352983	0.841264	0.0559882	14	10	16	13.3333	11	25	6	14	14	13	6	11
OTU397	0.0473717	0.0339127	0.0332337	0.0749688	0.0164536	0.745657	13	13	6	10.6667	14	7	10	10.3333	29	23	18	23.3333
OTU4	1.50213	1.4466	1.27655	1.78325	0.177809	0.437679	587	346	430	454.333	365	334	492	397	558	613	493	554.667
OTU40	0.187081	0.167584	0.228508	0.16515	0.0764671	0.575552	43	58	57	52.6667	73	84	56	71	50	52	52	51.3333
OTU401	0.14287	0.142231	0.157648	0.128732	0.194078	0.421026	45	37	52	44.6667	46	53	48	49	37	40	43	40
OTU403	0.0627233	0.0572722	0.0740237	0.0568741	0.314172	0.320188	12	21	21	18	24	27	18	23	14	19	20	17.6667
OTU405	0.0370296	0.037109	0.0407785	0.0332012	0.789116	0.0759115	10	14	11	11.6667	9	19	10	12.6667	15	8	8	10.3333
OTU408	0.0470297	0.0349735	0.0546802	0.0514355	0.411685	0.256088	5	16	12	11	10	20	21	17	12	22	14	16
OTU409	0.0431888	0.0264961	0.046108	0.0569625	0.229693	0.38758	7	11	7	8.33333	6	19	18	14.3333	11	17	25	17.6667
OTU41	0.437623	0.416609	0.50839	0.38787	0.280212	0.345622	90	171	132	131	173	164	137	158	136	123	103	120.667
OTU411	0.151668	0.167855	0.168226	0.118921	0.731191	0.0990991	21	40	97	52.6667	33	46	78	52.3333	36	44	31	37
OTU419	0.0410417	0.0254885	0.0503961	0.0472404	0.176742	0.438806	9	5	10	8	11	18	18	15.6667	7	19	18	14.6667
OTU42	0.298908	0.273895	0.274544	0.348287	0.203037	0.412251	108	60	90	86	79	93	84	85.3333	110	119	96	108.333
OTU420	0.0562767	0.0487485	0.0536086	0.066473	0.334602	0.30576	18	19	9	15.3333	16	16	18	16.6667	26	16	20	20.6667
OTU425	0.0366465	0.0456345	0.0343212	0.0299837	0.0405525	0.656437	16	12	15	14.3333	10	12	10	10.6667	10	11	7	9.33333
OTU426	0.0295378	0.0265173	0.0289485	0.0331476	0.774382	0.0816991	4	10	11	8.33333	8	9	10	9	12	14	5	10.3333
OTU427	0.0384478	0.0445468	0.0321928	0.0386038	0.175248	0.440391	13	15	14	14	12	12	6	10	13	11	12	12
OTU428	0.19923	0.169878	0.231628	0.196184	0.421192	0.250405	46	42	72	53.3333	97	58	61	72	72	53	58	61
OTU429	0.247822	0.25348	0.218709	0.271275	0.104073	0.529623	88	82	69	79.6667	71	60	73	68	92	78	83	84.3333
OTU43	0.2847	0.296097	0.278731	0.279273	0.9566	0.0146811	71	88	120	93	74	84	102	86.6667	88	120	53	87
OTU430	0.14183	0.130611	0.186658	0.108222	0.189092	0.426027	25	34	64	41	70	61	43	58	32	40	29	33.6667
OTU431	0.0292212	0.0297145	0.0386123	0.0193369	0.0616281	0.605004	7	9	12	9.33333	14	12	10	12	3	7	8	6
OTU434	0.0518475	0.089104	0.0364901	0.0299484	0.00392553	0.842251	23	30	31	28	9	17	8	11.3333	11	12	5	9.33333
OTU437	0.0349093	0.028664	0.0375484	0.0385154	0.541717	0.184813	12	6	9	9	10	15	10	11.6667	16	13	7	12
OTU438	0.0701364	0.0860878	0.0632523	0.0610692	0.556661	0.177384	24	13	44	27	19	18	22	19.6667	19	22	16	19
OTU44	0.234494	0.2685	0.170425	0.264558	0.172713	0.443103	115	64	74	84.3333	44	48	67	53	98	84	65	82.3333
OTU441	0.128866	0.148531	0.112641	0.125426	0.292866	0.335916	47	45	48	46.6667	24	48	33	35	34	46	37	39
OTU442	0.073097	0.0414116	0.0846927	0.0931869	0.0253869	0.706097	14	9	16	13	22	26	31	26.3333	38	26	23	29
OTU443	0.0797676	0.0774069	0.0987291	0.0631668	0.364397	0.285737	16	30	27	24.3333	24	45	23	30.6667	22	23	14	19.6667
OTU444	0.0441935	0.0286705	0.0632088	0.0407011	0.106065	0.52664	7	7	13	9	19	12	28	19.6667	14	14	10	12.6667
OTU445	0.052027	0.043489	0.0589885	0.0536036	0.381696	0.274609	17	13	11	13.6667	18	20	17	18.3333	11	23	16	16.6667
OTU447	0.049521	0.041418	0.057878	0.049267	0.614736	0.149718	9	10	20	13	20	13	21	18	10	24	12	15.3333
OTU449	0.0758789	0.0795545	0.0826231	0.0654591	0.639304	0.138539	30	24	21	25	36	27	14	25.6667	20	18	23	20.3333
OTU45	0.131169	0.108229	0.123329	0.161948	0.269423	0.35413	39	30	33	34	40	39	36	38.3333	30	69	52	50.3333
OTU450	0.108888	0.119817	0.119972	0.0868761	0.462361	0.226738	40	42	31	37.6667	30	24	58	37.3333	28	25	28	27
OTU454	0.111815	0.122175	0.0943468	0.118922	0.625235	0.144905	37	22	56	38.3333	19	33	36	29.3333	40	40	31	37
OTU459	0.0306079	0.0296855	0.0289729	0.0331655	0.887181	0.0391166	6	12	10	9.33333	12	10	5	9	13	12	6	10.3333
OTU46	0.253108	0.200482	0.238019	0.320824	0.0360427	0.669677	79	59	51	63	67	73	82	74	81	107	111	99.6667
OTU461	0.0449041	0.0360607	0.0407291	0.0579226	0.221502	0.394948	5	14	15	11.3333	11	11	16	12.6667	13	22	19	18
OTU464	0.043446	0.0520128	0.034337	0.0439882	0.448799	0.234373	11	15	23	16.3333	12	13	7	10.6667	8	18	15	13.6667
OTU465	0.0558859	0.0668672	0.0514879	0.0493026	0.482559	0.215637	20	18	25	21	8	23	17	16	11	21	14	15.3333
OTU466	0.122862	0.130491	0.117966	0.12013	0.45097	0.23314	41	40	42	41	30	42	38	36.6667	36	37	39	37.3333
OTU467	0.13351	0.131459	0.161988	0.107085	0.130753	0.492445	38	50	36	41.3333	58	55	38	50.3333	35	40	25	33.3333
OTU468	0.0455692	0.0445291	0.0418438	0.0503347	0.641542	0.137535	15	16	11	14	15	15	9	13	20	15	12	15.6667
OTU47	0.167133	0.153835	0.197397	0.150166	0.345089	0.298582	35	51	59	48.3333	76	65	43	61.3333	40	51	49	46.6667
OTU477	0.0296059	0.0191124	0.0343185	0.0353868	0.135772	0.486031	4	5	9	6	6	14	12	10.6667	12	10	11	11
OTU479	0.0537659	0.0616181	0.0418279	0.0578518	0.482261	0.215799	16	12	30	19.3333	13	14	12	13	15	24	15	18
OTU48	0.285015	0.35114	0.23704	0.266865	0.0423035	0.651562	99	113	119	110.333	61	89	71	73.6667	73	101	75	83
OTU481	0.0548556	0.0488017	0.0718293	0.0439359	0.127385	0.496839	12	16	18	15.3333	14	25	28	22.3333	15	14	12	13.6667
OTU484	0.128668	0.116711	0.144807	0.124485	0.60173	0.155758	20	40	50	36.6667	50	48	37	45	41	31	44	38.6667
OTU485	0.151005	0.150628	0.119002	0.183386	0.0706225	0.586653	60	44	38	47.3333	41	31	39	37	64	49	58	57
OTU488	0.0541367	0.0456522	0.0653924	0.0513656	0.397882	0.264496	14	11	18	14.3333	13	22	26	20.3333	20	18	10	16
OTU49	0.200497	0.179426	0.186566	0.2355	0.381517	0.274722	52	44	73	56.3333	62	53	59	58	94	76	50	73.3333
OTU493	0.0630247	0.0541101	0.062165	0.072799	0.680379	0.120471	27	13	11	17	18	16	24	19.3333	18	34	16	22.6667
OTU495	0.188202	0.0106211	0	0.553984	0.427998	0.246389	10	0	0	3.33333	0	0	0	0	0	0	511	170.333
OTU496	0.0744563	0.0668308	0.0793831	0.0771549	0.686855	0.117689	18	22	23	21	33	24	17	24.6667	30	21	21	24
OTU497	0.0572308	0.0159165	0.00641517	0.149361	0.369109	0.282671	10	3	2	5	1	0	5	2	8	6	124	46
OTU498	0.424855	0.0169899	0	1.25758	0.426158	0.24747	14	1	1	5.33333	0	0	0	0	0	0	1160	386.667
OTU499	0.0566287	0.0583343	0.0611816	0.0503701	0.806238	0.0692755	13	21	21	18.3333	26	23	8	19	19	14	14	15.6667
OTU5	0.467908	0.560387	0.542756	0.300581	0.213756	0.402085	96	176	256	176	222	159	125	168.667	86	82	112	93.3333
OTU50	0.0459979	0.0328575	0.0557978	0.0493384	0.192791	0.422309	10	13	8	10.3333	13	25	14	17.3333	13	17	16	15.3333
OTU504	0.0309976	0.025434	0.0364552	0.0311035	0.135304	0.486623	6	11	7	8	11	11	12	11.3333	11	8	10	9.66667
OTU505	0.0384988	0.0254522	0.041825	0.0482192	0.00105397	0.898232	7	9	8	8	14	13	12	13	16	16	13	15
OTU506	0.0893902	0.0795865	0.092198	0.096386	0.519572	0.196076	27	22	26	25	23	29	34	28.6667	38	29	23	30
OTU508	0.0761646	0.0913083	0.070785	0.0664006	0.338413	0.303135	30	21	35	28.6667	23	23	20	22	16	30	16	20.6667
OTU509	0.0658678	0.0614735	0.0868611	0.0492689	0.119604	0.507301	14	26	18	19.3333	31	25	25	27	24	10	12	15.3333
OTU51	0.224393	0.223774	0.257381	0.192023	0.0143973	0.756727	66	77	68	70.3333	87	79	74	80	60	55	64	59.6667
OTU510	0.08944	0.0922713	0.100832	0.0752165	0.470364	0.222301	19	34	34	29	33	35	26	31.3333	23	15	32	23.3333
OTU517	0.110424	0.0815913	0.126495	0.123187	0.226895	0.390077	26	34	17	25.6667	51	27	40	39.3333	36	48	31	38.3333
OTU519	0.0648263	0.058346	0.0654657	0.0706673	0.709808	0.107968	19	18	18	18.3333	25	25	11	20.3333	25	25	16	22
OTU52	0.0887889	0.0614917	0.12015	0.0847247	0.0211559	0.723426	15	24	19	19.3333	36	45	31	37.3333	21	31	27	26.3333
OTU520	0.0908649	0.0827131	0.108373	0.0815084	0.562787	0.174378	16	32	30	26	49	34	18	33.6667	25	25	26	25.3333
OTU522	0.0562802	0.0487944	0.0675619	0.0524842	0.451486	0.232848	11	17	18	15.3333	29	17	17	21	13	23	13	16.3333
OTU523	0.0798413	0.00318634	0	0.236337	0.426169	0.247464	3	0	0	1	0	0	0	0	0	0	218	72.6667
OTU528	0.0537309	0.0656994	0.0590229	0.0364704	0.349535	0.295582	12	30	20	20.6667	26	20	9	18.3333	8	14	12	11.3333
OTU53	0.0842888	0.107048	0.0718641	0.0739546	0.26631	0.356627	38	41	22	33.6667	12	31	24	22.3333	21	27	21	23
OTU530	0.07055	0.0594151	0.0922498	0.0599849	0.0163683	0.746097	18	18	20	18.6667	30	32	24	28.6667	18	23	15	18.6667
OTU534	0.0594687	0.0584473	0.0461104	0.0738483	0.381034	0.275028	21	8	26	18.3333	15	14	14	14.3333	23	31	15	23
OTU536	0.035243	0.041357	0.0278309	0.0365412	0.629852	0.142805	11	15	13	13	5	4	17	8.66667	6	12	16	11.3333
OTU537	0.062553	0.0922895	0.041873	0.0534966	0.213281	0.402528	20	32	35	29	10	22	7	13	8	32	10	16.6667
OTU54	0.120918	0.146205	0.113713	0.102837	0.38913	0.269929	50	62	26	46	40	39	27	35.3333	35	35	26	32
OTU540	0.0352625	0.0296902	0.0289268	0.0471705	0.137004	0.484481	14	9	5	9.33333	8	6	13	9	15	15	14	14.6667
OTU543	0.0477769	0.0403239	0.0525485	0.0504583	0.502989	0.204721	11	12	15	12.6667	23	13	13	16.3333	15	13	19	15.6667
OTU545	0.0726114	0.00317898	0	0.214655	0.426549	0.247241	2	1	0	1	0	0	0	0	0	0	198	66
OTU546	0.0410252	0.0414046	0.0375581	0.0441129	0.92492	0.0256804	16	9	14	13	19	11	5	11.6667	11	8	22	13.6667
OTU549	0.0519449	0.067941	0.0353738	0.0525197	0.0888947	0.553702	27	15	22	21.3333	8	11	14	11	13	21	15	16.3333
OTU55	0.11176	0.109243	0.102902	0.123135	0.568608	0.171541	35	36	32	34.3333	24	31	41	32	44	43	28	38.3333
OTU550	0.0565442	0.0646313	0.053636	0.0513653	0.621589	0.14657	19	28	14	20.3333	19	18	13	16.6667	18	20	10	16
OTU555	0.083942	0.110374	0.0632305	0.078221	0.0188692	0.733773	38	29	37	34.6667	19	15	25	19.6667	28	24	21	24.3333
OTU556	0.0356375	0.0254271	0.0418338	0.0396516	0.335679	0.305016	8	11	5	8	11	16	12	13	7	19	11	12.3333
OTU559	0.137918	0.106135	0.103953	0.203666	0.00727143	0.806266	44	25	31	33.3333	25	28	44	32.3333	70	61	59	63.3333	Rf
OTU56	0.261306	0.227094	0.340114	0.216709	0.0645381	0.598882	65	66	83	71.3333	120	123	74	105.667	63	66	73	67.3333
OTU560	0.0352986	0.0318681	0.0407911	0.0332365	0.759701	0.0875391	13	5	12	10	17	16	5	12.6667	13	8	10	10.3333
OTU565	0.132081	0.157129	0.11465	0.124465	0.539781	0.185785	35	42	71	49.3333	38	22	47	35.6667	27	46	43	38.6667
OTU566	0.0299165	0.0328605	0.0310823	0.0258068	0.80684	0.0690442	6	14	11	10.3333	14	5	10	9.66667	8	4	12	8
OTU567	0.302871	0.272786	0.26586	0.369967	0.0871873	0.556577	105	65	87	85.6667	81	73	94	82.6667	98	131	116	115
OTU568	0.197117	0.149628	0.243389	0.198332	0.0202456	0.727452	44	43	54	47	60	81	86	75.6667	60	66	59	61.6667
OTU57	0.174052	0.19083	0.207037	0.124289	0.105553	0.527403	56	72	52	60	83	64	46	64.3333	36	47	33	38.6667
OTU570	0.0658994	0.0519595	0.0707346	0.0750041	0.178383	0.437074	17	18	14	16.3333	18	19	29	22	28	22	20	23.3333
OTU571	0.0363899	0.0255097	0.0493577	0.0343023	0.175903	0.439695	6	4	14	8	18	18	10	15.3333	9	13	10	10.6667
OTU58	0.219993	0.179428	0.22739	0.25316	0.334106	0.306104	42	47	80	56.3333	70	79	63	70.6667	56	96	84	78.6667
OTU581	0.107313	0.00212422	0	0.319814	0.423983	0.248753	2	0	0	0.666667	0	0	0	0	0	0	295	98.3333
OTU583	0.0324341	0.0254807	0.0289702	0.0428515	0.136429	0.485204	5	7	12	8	8	12	7	9	13	16	11	13.3333
OTU584	0.0898129	0.0817722	0.0654035	0.122263	0.0218924	0.720254	30	16	31	25.6667	24	17	20	20.3333	41	34	39	38
OTU586	0.147023	0.0804737	0.254331	0.106264	0.0405319	0.656496	16	42	18	25.3333	98	94	45	79	15	45	39	33
OTU589	0.0738374	0.0561776	0.10631	0.0590244	0.363218	0.286508	11	24	18	17.6667	46	46	7	33	13	21	21	18.3333
OTU59	0.265014	0.350346	0.191889	0.252807	0.080817	0.567651	136	76	118	110	61	51	67	59.6667	70	102	64	78.6667
OTU594	0.110093	0.105097	0.0921838	0.132997	0.188282	0.426849	39	24	36	33	18	30	38	28.6667	39	42	43	41.3333
OTU595	0.0288369	0.0264892	0.02467	0.0353516	0.438316	0.240381	9	11	5	8.33333	12	6	5	7.66667	14	10	9	11
OTU596	0.146055	0.145426	0.170474	0.122264	0.213559	0.402269	36	40	61	45.6667	52	50	57	53	45	30	39	38
OTU598	0.0274099	0.026471	0.0278728	0.0278858	0.982777	0.0057742	8	13	4	8.33333	8	8	10	8.66667	5	12	9	8.66667
OTU599	0.0476917	0.0551961	0.0428951	0.0449839	0.44223	0.238127	18	14	20	17.3333	11	15	14	13.3333	11	20	11	14
OTU6	0.467258	0.450979	0.502839	0.447956	0.752685	0.0903569	171	120	134	141.667	121	166	182	156.333	116	178	124	139.333
OTU60	0.19561	0.167693	0.179016	0.24012	0.242424	0.376468	71	39	48	52.6667	39	57	71	55.6667	91	63	70	74.6667
OTU603	0.0566154	0.0540933	0.0696844	0.0460685	0.322235	0.314421	10	20	21	17	29	15	21	21.6667	14	17	12	14.3333
OTU606	0.0666296	0.0615493	0.0879526	0.0503869	0.0723728	0.583267	14	19	25	19.3333	33	27	22	27.3333	12	20	15	15.6667
OTU608	0.0359709	0.0371566	0.0364713	0.0342848	0.930646	0.0236742	15	8	12	11.6667	8	15	11	11.3333	11	12	9	10.6667
OTU609	0.191634	0.088106	0.109449	0.377347	0.442409	0.238024	16	26	41	27.6667	44	38	20	34	21	36	292	116.333
OTU61	0.106881	0.08798	0.137308	0.0953547	0.0909249	0.55033	18	37	28	27.6667	47	47	34	42.6667	35	29	25	29.6667
OTU610	0.0808257	0.0658072	0.0900405	0.0866293	0.661245	0.128794	34	13	15	20.6667	30	22	32	28	41	26	14	27
OTU611	0.054888	0.0509987	0.0621942	0.0514711	0.69768	0.113078	18	8	22	16	13	23	22	19.3333	13	19	16	16
OTU613	0.0868715	0.0233063	0.213564	0.0237443	0.315306	0.319371	5	11	6	7.33333	164	32	3	66.3333	2	4	16	7.33333
OTU614	0.114052	0.101942	0.0857276	0.154486	0.0497987	0.632092	30	23	43	32	26	19	35	26.6667	52	40	52	48
OTU617	0.107576	0.26801	0.0525672	0.00215048	0.00454285	0.834381	75	122	56	84.3333	24	15	10	16.3333	0	1	1	0.666667	RC
OTU62	0.131501	0.110318	0.102983	0.181202	0.132174	0.490612	48	31	25	34.6667	26	41	29	32	76	38	55	56.3333
OTU626	0.0541728	0.0371557	0.0600106	0.0653521	0.156787	0.460775	9	10	16	11.6667	19	13	24	18.6667	17	27	17	20.3333
OTU627	0.0299285	0.0222879	0.0321464	0.0353512	0.258336	0.363114	7	6	8	7	13	5	12	10	11	13	9	11
OTU629	0.0509775	0.0477981	0.040742	0.0643923	0.128146	0.495839	16	9	20	15	14	11	13	12.6667	17	20	23	20
OTU63	0.140616	0.145383	0.137263	0.139202	0.931048	0.0235336	39	43	55	45.6667	50	39	39	42.6667	53	45	32	43.3333
OTU631	0.0402224	0.044555	0.0557614	0.0203508	0.01718	0.741968	20	12	10	14	18	17	17	17.3333	9	5	5	6.33333
OTU636	0.0356142	0.0371601	0.0311142	0.0385683	0.611119	0.151389	14	8	13	11.6667	13	10	6	9.66667	13	13	10	12
OTU637	0.0271054	0.0159083	0.0397068	0.0257011	0.172338	0.443506	3	6	6	5	15	15	7	12.3333	14	4	6	8
OTU64	0.177056	0.160229	0.153394	0.217545	0.103615	0.530315	60	43	48	50.3333	59	48	36	47.6667	63	80	60	67.6667
OTU640	0.0909295	0.0679548	0.155601	0.0492324	0.331719	0.30776	23	15	26	21.3333	99	34	12	48.3333	17	19	10	15.3333
OTU642	0.053819	0.0434626	0.0643902	0.0536043	0.327925	0.310409	9	18	14	13.6667	20	27	13	20	16	18	16	16.6667
OTU644	0.0626422	0.0817428	0.069731	0.0364529	0.0143509	0.756989	26	20	31	25.6667	23	25	17	21.6667	10	13	11	11.3333
OTU646	0.4652	0.430593	0.548078	0.41693	0.322858	0.313979	77	163	166	135.333	187	177	147	170.333	152	119	118	129.667
OTU65	0.171149	0.13049	0.173799	0.209156	0.269721	0.353892	38	41	44	41	85	47	30	54	61	66	68	65
OTU650	0.0715468	0.0731585	0.092267	0.0492149	0.183618	0.431621	12	30	27	23	34	32	20	28.6667	19	18	9	15.3333
OTU652	0.0427598	0.0190799	0.0343038	0.0748958	0.120578	0.505967	4	8	6	6	11	9	12	10.6667	15	41	14	23.3333
OTU658	0.0779179	0.0891062	0.0793647	0.0652829	0.50231	0.205079	38	25	21	28	22	28	24	24.6667	30	18	13	20.3333
OTU66	0.519437	0.55219	0.382737	0.623384	0.122957	0.502739	195	114	211	173.333	140	95	122	119	206	222	154	194
OTU662	0.0416763	0.0393025	0.0450073	0.040719	0.87167	0.0447492	17	6	14	12.3333	12	11	19	14	15	12	11	12.6667
OTU666	0.0542349	0.0371454	0.0621795	0.0633798	0.11455	0.51434	12	10	13	11.6667	18	18	22	19.3333	21	12	26	19.6667
OTU668	0.0581409	0.0552653	0.0589596	0.0601978	0.96481	0.0118702	23	6	23	17.3333	18	16	21	18.3333	16	13	27	18.6667
OTU669	0.0947019	0.0943535	0.116933	0.0728191	0.191218	0.423884	30	35	24	29.6667	35	44	30	36.3333	35	16	17	22.6667
OTU67	0.0948107	0.0816523	0.122284	0.0804962	0.127867	0.496206	24	29	24	25.6667	47	38	29	38	31	15	29	25
OTU670	0.0768992	0.0699959	0.0997201	0.0609816	0.120477	0.506105	24	23	19	22	38	26	29	31	28	18	11	19
OTU672	0.0402521	0.0381594	0.0461075	0.0364893	0.73978	0.0955856	5	17	14	12	16	13	14	14.3333	16	5	13	11.3333
OTU674	0.0383854	0.0583898	0.0310664	0.0257	0.0618556	0.604518	22	13	20	18.3333	12	4	13	9.66667	6	12	6	8
OTU675	0.0352449	0.0350064	0.051444	0.0192843	0.0207426	0.725239	8	12	13	11	18	11	19	16	8	5	5	6
OTU676	0.051253	0.0552047	0.0439536	0.0546008	0.819884	0.0640538	28	10	14	17.3333	7	16	18	13.6667	25	14	12	17
OTU677	0.376005	0.404312	0.362513	0.36119	0.475208	0.219641	111	119	151	127	116	120	102	112.667	116	119	102	112.333
OTU68	0.0907561	0.11247	0.070737	0.0890612	0.111273	0.519016	42	31	33	35.3333	27	14	25	22	21	31	31	27.6667
OTU682	0.0449345	0.0403737	0.0568572	0.0375727	0.453212	0.231871	6	9	23	12.6667	21	19	13	17.6667	11	10	14	11.6667
OTU684	0.0345096	0.0445316	0.0396781	0.019319	0.0982011	0.538641	8	18	16	14	10	14	13	12.3333	2	9	7	6
OTU686	0.0708495	0.0763318	0.0472077	0.0890091	0.0265616	0.701632	25	28	19	24	20	15	9	14.6667	30	25	28	27.6667
OTU69	0.199204	0.1697	0.201573	0.22634	0.328729	0.309846	60	54	46	53.3333	65	58	65	62.6667	47	89	75	70.3333
OTU692	0.0323907	0.0307588	0.0396636	0.0267497	0.350313	0.29506	10	10	9	9.66667	10	12	15	12.3333	14	6	5	8.33333
OTU696	0.053511	0.0456483	0.0600726	0.0548121	0.634997	0.140477	12	12	19	14.3333	25	18	13	18.6667	12	15	24	17
OTU699	0.0456331	0.0371601	0.0375151	0.0622241	0.0243175	0.710284	14	8	13	11.6667	9	11	15	11.6667	17	20	21	19.3333
OTU7	1.43308	1.17479	1.62864	1.49579	0.0568185	0.615559	302	347	458	369	476	494	549	506.333	513	423	459	465
OTU70	0.468647	0.417161	0.375136	0.613644	0.0372541	0.666017	143	103	147	131	90	108	152	116.667	206	160	206	190.667
OTU702	0.0534781	0.0413747	0.0590202	0.0600393	0.442953	0.237712	9	14	16	13	22	22	11	18.3333	26	12	18	18.6667
OTU708	0.0904755	0.0837722	0.0857953	0.101859	0.391504	0.268447	21	31	27	26.3333	35	23	22	26.6667	33	31	31	31.6667
OTU71	0.128775	0.177257	0.115739	0.0933293	0.600304	0.156425	116	27	24	55.6667	36	26	46	36	41	15	31	29
OTU711	0.0569731	0.0476786	0.0697251	0.0535156	0.286677	0.340628	13	21	11	15	25	23	17	21.6667	17	22	11	16.6667
OTU712	0.0807081	0.117735	0.100804	0.0235853	0.0534574	0.623294	32	40	39	37	55	18	21	31.3333	8	7	7	7.33333
OTU714	0.0858692	0.0934182	0.0825396	0.0816498	0.740765	0.0951842	33	22	33	29.3333	25	22	30	25.6667	20	22	34	25.3333
OTU72	0.109378	0.0933944	0.121237	0.113502	0.584348	0.163966	43	21	24	29.3333	42	44	27	37.6667	44	36	26	35.3333
OTU73	0.0626477	0.0679037	0.0504208	0.0696185	0.262076	0.360055	19	21	24	21.3333	10	22	15	15.6667	24	24	17	21.6667
OTU730	0.0499046	0.0382282	0.0568679	0.0546178	0.524537	0.193523	7	10	19	12	10	27	16	17.6667	19	19	13	17
OTU732	0.0652687	0.0466892	0.0761233	0.0729935	0.23888	0.379522	16	13	15	14.6667	17	26	28	23.6667	12	29	27	22.6667
OTU733	0.0292139	0.0275439	0.0343443	0.0257534	0.585684	0.163329	9	12	5	8.66667	12	14	6	10.6667	7	8	9	8
OTU736	0.0803145	0.133766	0.0536624	0.0535156	0.295565	0.333882	81	20	25	42	10	27	13	16.6667	17	22	11	16.6667
OTU738	0.0466959	0.0233353	0.0600731	0.0566793	0.0859291	0.558721	6	8	8	7.33333	15	24	17	18.6667	18	26	9	17.6667
OTU74	0.335811	0.34079	0.259415	0.407227	0.127267	0.496996	117	79	125	107	80	69	93	80.6667	161	107	112	126.667
OTU740	0.0787005	0.0710762	0.0932918	0.0717333	0.37707	0.277551	26	21	20	22.3333	39	23	25	29	23	28	16	22.3333
OTU743	0.0416586	0.0403243	0.0439332	0.0407182	0.941548	0.0198766	14	11	13	12.6667	9	12	20	13.6667	9	18	11	12.6667
OTU749	0.103694	0.0827863	0.126561	0.101735	0.154589	0.463307	23	23	32	26	31	48	39	39.3333	31	40	24	31.6667
OTU75	0.234331	0.258004	0.216584	0.228404	0.55283	0.179276	78	61	104	81	62	67	73	67.3333	61	81	71	71
OTU756	0.0324004	0.0307549	0.0332817	0.0331646	0.977178	0.00766581	8	11	10	9.66667	10	16	5	10.3333	7	18	6	10.3333
OTU76	0.318801	0.281213	0.391383	0.283806	0.139643	0.481192	58	89	118	88.3333	114	124	127	121.667	95	102	68	88.3333
OTU761	0.026407	0.0180187	0.0236292	0.0375731	0.298774	0.33148	9	6	2	5.66667	10	11	1	7.33333	14	7	14	11.6667
OTU764	0.0474252	0.0413488	0.0665358	0.0343911	0.219334	0.396929	4	18	17	13	22	27	13	20.6667	9	8	15	10.6667
OTU766	0.208643	0.19961	0.171412	0.254905	0.31302	0.321019	73	43	72	62.6667	42	38	80	53.3333	79	97	62	79.3333
OTU767	0.170298	0.154923	0.205821	0.15015	0.117216	0.510603	38	48	60	48.6667	64	55	73	64	54	38	48	46.6667
OTU77	0.0951217	0.0838523	0.0911219	0.110391	0.195271	0.419842	26	22	31	26.3333	33	22	30	28.3333	40	32	31	34.3333
OTU770	0.0586853	0.0838372	0.0461686	0.04605	0.183483	0.43176	21	25	33	26.3333	10	25	8	14.3333	9	23	11	14.3333
OTU774	0.0823373	0.0763552	0.0954582	0.0751984	0.537281	0.187044	12	30	30	24	29	33	27	29.6667	20	19	31	23.3333
OTU777	0.0485236	0.0318383	0.0589738	0.0547586	0.153331	0.464767	6	10	14	10	23	15	17	18.3333	10	20	21	17
OTU778	0.0669449	0.0498894	0.0792826	0.0716626	0.506523	0.202863	15	13	19	15.6667	13	22	39	24.6667	25	30	12	22.3333
OTU78	0.120278	0.124077	0.122261	0.114497	0.913763	0.0296142	47	40	30	39	45	36	33	38	44	41	22	35.6667
OTU783	0.0470113	0.0370943	0.0643409	0.0395989	0.0645482	0.598861	8	16	11	11.6667	22	19	19	20	11	18	8	12.3333
OTU787	0.0816032	0.079677	0.0836416	0.0814909	0.974692	0.0085081	29	13	33	25	21	29	28	26	27	24	25	25.3333
OTU788	0.143961	0.131505	0.180178	0.120201	0.0620078	0.604194	37	46	41	41.3333	69	52	47	56	38	31	43	37.3333
OTU789	0.0406065	0.0371709	0.0310983	0.0535503	0.31236	0.321497	14	7	14	11.6667	11	9	9	9.66667	11	26	13	16.6667
OTU79	0.176352	0.169784	0.185484	0.173788	0.805354	0.0696157	42	52	66	53.3333	59	53	61	57.6667	61	43	58	54
OTU790	0.0285343	0.0212223	0.0353924	0.0289881	0.0763332	0.5758	7	6	7	6.66667	14	10	9	11	8	8	11	9
OTU791	0.048463	0.0382114	0.0546743	0.0525032	0.338393	0.303148	15	9	12	12	12	18	21	17	22	13	14	16.3333
OTU793	0.0309385	0.0424451	0.0268204	0.0235501	0.120281	0.506372	17	11	12	13.3333	5	12	8	8.33333	10	7	5	7.33333
OTU796	0.0676224	0.0785062	0.0644106	0.0599505	0.60204	0.155613	25	24	25	24.6667	18	31	11	20	26	17	13	18.6667
OTU799	0.0823286	0.0572766	0.109373	0.0803363	0.00245473	0.865103	17	19	18	18	33	34	35	34	31	24	20	25
OTU8	0.438406	0.469191	0.474097	0.37193	0.513806	0.19906	121	127	194	147.333	183	144	115	147.333	152	89	106	115.667
OTU80	0.0718839	0.076305	0.0621578	0.0771889	0.682295	0.119646	14	34	24	24	18	15	25	19.3333	19	30	23	24
OTU800	0.18348	0.173021	0.189805	0.187614	0.877249	0.0427158	49	46	68	54.3333	38	72	67	59	52	67	56	58.3333
OTU802	0.0811674	0.0795147	0.0761521	0.0878356	0.713392	0.10647	29	28	18	25	22	27	22	23.6667	25	35	22	27.3333
OTU803	0.0952984	0.125152	0.0933111	0.0674323	0.00572277	0.821131	38	42	38	39.3333	30	31	26	29	22	27	14	21
OTU808	0.0577062	0.0540725	0.063326	0.0557201	0.793851	0.0740667	16	20	15	17	21	27	11	19.6667	22	15	15	17.3333
OTU81	0.357785	0.610131	0.288622	0.174603	0.00272373	0.860346	206	172	197	191.667	57	132	80	89.6667	37	82	44	54.3333
OTU811	0.0392056	0.0329108	0.0525718	0.0321343	0.254604	0.366196	4	10	17	10.3333	20	18	11	16.3333	11	11	8	10
OTU82	0.789961	0.807579	0.76129	0.801015	0.900374	0.0343769	216	238	307	253.667	227	234	249	236.667	290	270	188	249.333
OTU83	0.066232	0.0657847	0.0568054	0.076106	0.398009	0.264418	28	17	17	20.6667	14	16	23	17.6667	28	21	22	23.6667
OTU830	0.0423979	0.0371168	0.0482388	0.041838	0.327419	0.310764	14	12	9	11.6667	13	14	18	15	10	15	14	13
OTU831	0.0423747	0.0467109	0.0461104	0.0343029	0.136636	0.484944	16	11	17	14.6667	15	14	14	14.3333	13	9	10	10.6667
OTU832	0.0360156	0.0339486	0.0386413	0.035457	0.908943	0.0313231	12	10	10	10.6667	14	16	6	12	6	12	15	11
OTU834	0.092253	0.077432	0.109321	0.0900058	0.479133	0.217498	15	28	30	24.3333	26	31	45	34	40	20	24	28
OTU84	0.0505157	0.0625469	0.0493652	0.0396349	0.200387	0.41482	18	24	17	19.6667	13	22	11	15.3333	15	12	10	12.3333
OTU841	0.0623393	0.0497929	0.081506	0.0557191	0.143162	0.476871	21	20	6	15.6667	23	28	25	25.3333	15	22	15	17.3333
OTU846	0.100858	0.171839	0.0793709	0.0513647	0.0088642	0.793043	39	60	63	54	15	33	26	24.6667	14	24	10	16
OTU847	0.192999	0.184578	0.167189	0.227229	0.515526	0.198168	56	59	59	58	37	48	71	52	45	102	65	70.6667
OTU848	0.063391	0.0657782	0.0729238	0.051471	0.60493	0.154263	8	24	30	20.6667	15	28	25	22.6667	12	20	16	16
OTU849	0.0566506	0.0467528	0.0567436	0.0664554	0.825715	0.0618405	7	10	27	14.6667	3	14	36	17.6667	27	16	19	20.6667
OTU85	0.0601456	0.0668074	0.0621754	0.0514539	0.684959	0.118502	31	20	12	21	12	21	25	19.3333	17	16	15	16
OTU851	0.0541315	0.046642	0.0514313	0.0643213	0.420631	0.250738	14	18	12	14.6667	10	14	24	16	17	24	19	20
OTU854	0.054927	0.0329294	0.0514458	0.0804059	0.0435802	0.648091	8	7	16	10.3333	10	16	22	16	20	31	24	25
OTU86	0.139587	0.128334	0.150125	0.140303	0.352079	0.293878	39	43	39	40.3333	51	44	45	46.6667	48	49	34	43.6667
OTU864	0.0462951	0.0381932	0.0418263	0.0588657	0.143563	0.476382	14	11	11	12	16	12	11	13	21	22	12	18.3333
OTU87	0.338637	0.312956	0.31407	0.388884	0.414492	0.254401	129	87	79	98.3333	84	89	120	97.6667	147	116	100	121
OTU879	0.0854859	0.0796242	0.103981	0.0728523	0.399552	0.263469	38	15	22	25	35	26	36	32.3333	18	31	19	22.6667
OTU88	0.143467	0.358449	0.0719519	0	0.0298757	0.689707	186	99	53	112.667	24	36	7	22.3333	0	0	0	0
OTU885	0.153241	0.126284	0.15112	0.182321	0.25118	0.36905	47	33	39	39.6667	39	41	61	47	70	42	58	56.6667
OTU89	0.104639	0.124153	0.0718551	0.117908	0.0705529	0.586789	28	39	50	39	20	25	22	22.3333	32	44	34	36.6667
OTU892	0.0526533	0.058314	0.0439796	0.0556662	0.548547	0.181401	22	20	13	18.3333	8	19	14	13.6667	18	22	12	17.3333
OTU9	0.950468	0.957943	0.808241	1.08522	0.0214577	0.722118	324	291	288	301	231	223	300	251.333	335	338	339	337.333
OTU90	0.050281	0.0360759	0.0664948	0.0482722	0.16953	0.446545	10	11	13	11.3333	31	16	15	20.6667	14	15	16	15
OTU91	0.302826	0.273709	0.268102	0.366666	0.0266837	0.701176	96	81	81	86	77	90	83	83.3333	132	100	110	114
OTU911	0.0430542	0.0530242	0.0332514	0.042887	0.137911	0.483347	11	20	19	16.6667	8	13	10	10.3333	13	14	13	13.3333
OTU914	0.130166	0.0869889	0.163101	0.140409	0.107644	0.524304	34	25	23	27.3333	65	57	30	50.6667	41	50	40	43.6667
OTU915	0.0966754	0.0584153	0.111587	0.120023	0.0716848	0.584591	24	10	21	18.3333	46	37	21	34.6667	38	41	33	37.3333
OTU916	0.0491521	0.0424473	0.0547273	0.0502819	0.821198	0.0635542	7	14	19	13.3333	26	17	8	17	23	15	9	15.6667
OTU92	0.170479	0.509299	0.00107278	0.00106636	0.0225356	0.71754	80	274	127	160.333	1	0	0	0.333333	0	1	0	0.333333	RC
OTU922	0.0594763	0.0594415	0.0471658	0.0718216	0.234107	0.383682	26	13	17	18.6667	17	11	16	14.6667	19	27	21	22.3333
OTU925	0.0914916	0.0880683	0.0825023	0.103904	0.596146	0.158377	30	25	28	27.6667	18	21	38	25.6667	42	29	26	32.3333
OTU929	0.0299262	0.0275794	0.0439638	0.0182355	0.146652	0.472654	5	10	11	8.66667	6	18	17	13.6667	6	5	6	5.66667
OTU931	0.0306228	0.0339668	0.0268158	0.0310857	0.351169	0.294486	13	8	11	10.6667	9	9	7	8.33333	11	9	9	9.66667
OTU932	0.0695055	0.0466754	0.0878863	0.0739547	0.0377975	0.664401	20	13	11	14.6667	26	22	34	27.3333	22	26	21	23
OTU934	0.0370219	0.0350397	0.0407278	0.0352983	0.832062	0.0594429	14	7	12	11	9	12	17	12.6667	14	13	6	11
OTU937	0.0619308	0.0593687	0.0536244	0.0727993	0.451826	0.232655	22	21	13	18.6667	18	17	15	16.6667	20	32	16	22.6667
OTU94	0.728299	0.766659	0.577785	0.840451	0.23188	0.385642	324	243	156	241	197	142	200	179.667	290	247	247	261.333
OTU943	0.100478	0.0869802	0.106141	0.108311	0.211322	0.404363	24	29	29	27.3333	37	28	34	33	39	28	34	33.6667
OTU947	0.0983471	0.0784794	0.119146	0.0974163	0.476967	0.218679	14	30	30	24.6667	34	55	22	37	34	36	21	30.3333
OTU95	0.110829	0.0924423	0.121052	0.118993	0.644127	0.136378	29	15	43	29	36	22	55	37.6667	38	38	35	37
OTU950	0.0508786	0.060459	0.052543	0.0396338	0.213676	0.40216	18	20	19	19	15	17	17	16.3333	7	20	10	12.3333
OTU952	0.0808238	0.0815943	0.0697351	0.091142	0.493346	0.209836	22	35	20	25.6667	29	22	14	21.6667	31	26	28	28.3333
OTU953	0.0378085	0.0318893	0.0353969	0.0461392	0.392232	0.267995	10	4	16	10	10	13	10	11	12	15	16	14.3333
OTU956	0.0470029	0.0477141	0.0525763	0.0407184	0.62965	0.142897	9	19	17	15	16	21	12	16.3333	10	17	11	12.6667
OTU957	0.0700994	0.0859934	0.066452	0.0578528	0.334798	0.305624	20	23	38	27	16	19	27	20.6667	22	17	15	18
OTU96	0.323963	0.327851	0.335565	0.308474	0.853642	0.0513809	92	101	116	103	83	107	123	104.333	91	121	76	96
OTU961	0.0662312	0.0593787	0.0782987	0.0610161	0.348701	0.296143	16	22	18	18.6667	31	23	19	24.3333	20	24	13	19
OTU962	0.0951338	0.0966003	0.0729186	0.115882	0.557661	0.176892	56	16	19	30.3333	34	16	18	22.6667	39	29	40	36
OTU975	0.0387862	0.0413942	0.0439314	0.031033	0.633607	0.141105	19	9	11	13	17	7	17	13.6667	15	8	6	9.66667
OTU98	0.188922	0.224842	0.163072	0.178854	0.174783	0.440887	78	73	61	70.6667	43	66	43	50.6667	58	66	43	55.6667
OTU980	0.0377163	0.0402854	0.019312	0.0535515	0.060584	0.607247	19	13	6	12.6667	5	8	5	6	20	17	13	16.6667
OTU985	0.100425	0.0998316	0.0825552	0.118887	0.455718	0.230459	21	24	49	31.3333	32	20	25	25.6667	43	39	29	37
OTU988	0.0263752	0.0212219	0.0278671	0.0300366	0.491109	0.211032	4	7	9	6.66667	5	9	12	8.66667	7	11	10	9.33333
OTU99	0.26098	0.291725	0.258439	0.232774	0.407496	0.25862	87	93	95	91.6667	61	93	87	80.3333	50	90	77	72.3333
OTU991	0.14683	0.127296	0.173795	0.139398	0.477053	0.218632	28	44	48	40	74	53	35	54	54	33	43	43.3333
OTU992	0.0388785	0.0222264	0.0557528	0.0386564	0.0287295	0.693727	6	12	3	7	16	17	19	17.3333	8	13	15	12
OTU999	0.057767	0.0562443	0.077245	0.0398117	0.116356	0.511802	23	14	16	17.6667	26	28	18	24	9	8	20	12.3333

## Sheet: Stylo - distance (Table 3)
Note:
The relative abundance (shown as Rel. freq. % in the following dataset) of each biomarker should be >0.1%.
Biomarkers of RC refered to those OTUs with significantly higher abundance in RC than in Rn and in Rf.
Biomarkers of Rn refered to those OTUs with significantly higher abundance in Rn than in RC and in Rf.
Biomarkers of Rf refered to those OTUs with significantly higher abundance in Rf than in RC and in Rn.
P-value indicates the significance of difference among RC, Rn and Rf, and the results of one-way ANOVA (Tukey HSD test) was presented in Table 3.
Abundance and different taxa of bacterial OTU as affected by stylo rhizosphere distance.
Taxonomy	Rel. freq. (%)	RC: mean rel. freq. (%)	Rn: mean rel. freq. (%)	Rf: mean rel. freq. (%)	p-values	Effect size	OTU abundance in RC of stylo				OTU abundance in Rn of stylo				OTU abundance in Rf of stylo				Biomarkers
							SGRC1	SGRC2	SGRC3	average	SGRn1	SGRn2	SGRn3	average	SGRf1	SGRf2	SGRf3	average
OTU1	3.7788	4.41276	3.62954	3.29411	0.348419	0.296333	942	1622	1554	1372.67	1106	1331	950	1129	758	1162	1166	1028.67
OTU10	2.23524	2.97368	2.19741	1.53463	0.0710921	0.585739	828	1190	756	924.667	817	573	659	683	406	698	333	479
OTU100	0.134609	0.124411	0.133191	0.146226	0.841314	0.0559693	39	39	38	38.6667	68	24	32	41.3333	41	45	51	45.6667
OTU1007	0.09459	0.0996907	0.104052	0.0800271	0.50377	0.204309	25	34	34	31	41	23	33	32.3333	31	15	29	25
OTU101	0.300874	0.314258	0.295865	0.292497	0.827473	0.0611751	106	113	74	97.6667	99	84	93	92	101	93	80	91.3333
OTU1012	0.0403332	0.0429219	0.03323	0.0448478	0.605904	0.15381	14	7	19	13.3333	11	7	13	10.3333	14	18	10	14
OTU1013	0.0360454	0.0386225	0.0300148	0.0394989	0.0999931	0.535852	13	10	13	12	10	10	8	9.33333	11	14	12	12.3333
OTU1015	0.0727885	0.0717978	0.0867952	0.0597726	0.360904	0.288026	17	30	20	22.3333	26	36	19	27	23	16	17	18.6667
OTU1016	0.0725103	0.147003	0.0353316	0.0351966	0.0112564	0.775887	58	52	27	45.6667	8	17	8	11	11	4	18	11
OTU102	0.24118	0.204941	0.270975	0.247624	0.21265	0.403118	77	64	50	63.6667	70	103	80	84.3333	77	73	82	77.3333
OTU1020	0.152049	0.156519	0.148063	0.151564	0.954662	0.0153471	42	55	49	48.6667	61	49	28	46	45	46	51	47.3333
OTU1021	0.0442435	0.0611393	0.0331734	0.0384177	0.0411672	0.65471	20	19	18	19	6	10	15	10.3333	9	11	16	12
OTU1022	0.313583	0.333455	0.295582	0.311711	0.678886	0.121115	90	101	120	103.667	74	100	102	92	116	95	81	97.3333
OTU1024	0.113162	0.134039	0.108324	0.0971222	0.241953	0.376872	39	43	43	41.6667	41	20	40	33.6667	35	25	31	30.3333
OTU1028	0.0356557	0.0364302	0.0320828	0.038454	0.924877	0.0256957	6	10	18	11.3333	4	11	15	10	9	20	7	12
OTU1029	0.0903203	0.0954992	0.095418	0.0800436	0.421725	0.250089	36	29	24	29.6667	33	29	27	29.6667	29	20	26	25
OTU103	0.460315	0.308891	0.497861	0.574192	0.0318398	0.683051	97	94	97	96	113	147	205	155	187	156	195	179.333
OTU1031	0.0364084	0.0461257	0.0438756	0.0192239	0.489803	0.211732	15	13	15	14.3333	8	2	31	13.6667	5	9	4	6
OTU1033	0.0442079	0.0224783	0.0407507	0.0693947	0.0547757	0.620222	2	10	9	7	15	8	15	12.6667	30	21	14	21.6667
OTU1036	0.029647	0.0289717	0.0386261	0.0213431	0.185723	0.429457	11	9	7	9	16	10	10	12	3	7	10	6.66667
OTU1037	0.0313819	0.0267894	0.0332071	0.0341491	0.626199	0.144466	5	8	12	8.33333	9	14	8	10.3333	12	8	12	10.6667
OTU1038	0.0403311	0.0557627	0.0449654	0.0202651	0.121573	0.504612	17	19	16	17.3333	10	24	8	14	5	3	11	6.33333
OTU104	0.181413	0.232817	0.179055	0.132365	0.00644343	0.813917	80	61	76	72.3333	63	54	50	55.6667	45	41	38	41.3333
OTU1045	0.0342427	0.0246435	0.0375353	0.0405492	0.439167	0.23989	6	12	5	7.66667	14	16	5	11.6667	16	8	14	12.6667
OTU1047	0.0399549	0.026828	0.0396713	0.0533655	0.106194	0.526449	10	7	8	8.33333	14	12	11	12.3333	24	12	14	16.6667
OTU1049	0.0382111	0.0353615	0.051509	0.027763	0.212498	0.40326	9	17	7	11	22	14	12	16	9	11	6	8.66667
OTU105	0.155823	0.0965152	0.188451	0.182502	0.0213136	0.722741	31	36	23	30	44	64	68	58.6667	49	54	68	57
OTU1050	0.126696	0.127591	0.130795	0.121702	0.843521	0.0551447	34	38	47	39.6667	45	44	33	40.6667	38	42	34	38
OTU106	0.0794912	0.0514654	0.0813424	0.105666	0.0453063	0.643506	14	16	18	16	16	36	24	25.3333	37	29	33	33
OTU1067	0.0781136	0.0664548	0.0717766	0.0961095	0.323431	0.313573	16	23	23	20.6667	20	27	20	22.3333	24	43	23	30
OTU1069	0.0395583	0.0289717	0.0427391	0.046964	0.558087	0.176683	11	9	7	9	2	23	15	13.3333	17	13	14	14.6667
OTU107	0.359269	0.496399	0.342306	0.2391	0.0136132	0.761226	138	172	153	154.333	145	87	87	106.333	64	79	81	74.6667
OTU108	0.390905	0.258633	0.384638	0.529443	0.000437043	0.924112	97	65	79	80.3333	111	116	132	119.667	174	162	160	165.333
OTU1080	0.0332034	0.0342799	0.0407731	0.0245571	0.357958	0.289969	6	13	13	10.6667	17	14	7	12.6667	6	10	7	7.66667
OTU1084	0.112738	0.107177	0.124297	0.10674	0.571258	0.170256	25	38	37	33.3333	37	30	49	38.6667	33	33	34	33.3333
OTU1085	0.0985234	0.104049	0.0922706	0.0992504	0.839293	0.0567261	35	33	29	32.3333	38	32	16	28.6667	29	27	37	31
OTU109	0.362796	0.341001	0.346069	0.401318	0.0595261	0.609547	103	117	98	106	100	107	116	107.667	126	117	133	125.333
OTU1091	0.0446301	0.0471813	0.0536107	0.0330984	0.178536	0.436913	14	16	14	14.6667	19	21	10	16.6667	9	13	9	10.3333
OTU1095	0.144732	0.0975883	0.146655	0.189952	0.0541246	0.621733	29	30	32	30.3333	31	49	57	45.6667	51	51	76	59.3333
OTU11	0.652549	0.500981	0.651913	0.804753	0.120726	0.505765	173	155	139	155.667	137	184	288	203	251	231	272	251.333
OTU110	0.272579	0.260681	0.26033	0.296725	0.438343	0.240365	90	81	72	81	73	77	93	81	109	81	88	92.6667
OTU1101	0.0624528	0.0783248	0.0844891	0.0245446	0.234934	0.382957	28	22	23	24.3333	11	52	16	26.3333	8	6	9	7.66667
OTU1107	0.0403043	0.0321765	0.0385692	0.0501671	0.391487	0.268458	11	12	7	10	11	20	5	12	14	16	17	15.6667
OTU1108	0.190533	0.183319	0.193983	0.194295	0.819037	0.0643764	50	67	54	57	61	56	64	60.3333	67	64	51	60.6667
OTU111	0.13272	0.110361	0.151187	0.136612	0.220144	0.396187	24	46	33	34.3333	54	44	43	47	39	40	49	42.6667
OTU1114	0.039943	0.0332547	0.0374901	0.0490841	0.374098	0.279454	12	12	7	10.3333	10	15	10	11.6667	11	13	22	15.3333
OTU112	0.312827	0.291633	0.278597	0.36825	0.0426688	0.650562	77	86	109	90.6667	83	95	82	86.6667	123	109	113	115
OTU1120	0.0424582	0.0535958	0.0342866	0.0394922	0.256242	0.364839	12	15	23	16.6667	10	7	15	10.6667	14	11	12	12.3333
OTU1121	0.0331671	0.0289618	0.0406601	0.0298796	0.423011	0.249327	10	10	7	9	7	13	18	12.6667	10	7	11	9.33333
OTU1122	0.113426	0.127595	0.0696523	0.14303	0.545248	0.183045	38	47	34	39.6667	21	19	25	21.6667	95	21	18	44.6667
OTU1123	0.195556	0.16294	0.2059	0.217827	0.38932	0.269811	44	62	46	50.6667	76	55	61	64	55	92	57	68
OTU1129	0.0595607	0.0589802	0.0428413	0.0768607	0.133166	0.489341	18	20	17	18.3333	11	9	20	13.3333	32	22	18	24
OTU113	0.163994	0.233813	0.17384	0.0843301	0.00497378	0.829302	73	70	75	72.6667	74	48	40	54	27	27	25	26.3333
OTU1131	0.214555	0.513167	0.126228	0.00426954	0.0588414	0.61105	69	126	284	159.667	19	69	30	39.3333	2	1	1	1.33333
OTU1136	0.171053	0.194142	0.189847	0.129171	0.0531688	0.623973	63	60	58	60.3333	73	58	46	59	35	46	40	40.3333
OTU114	0.125988	0.116953	0.128671	0.132342	0.547659	0.181843	41	30	38	36.3333	46	38	36	40	41	37	46	41.3333
OTU1147	0.120556	0.106192	0.0931804	0.162296	0.0349788	0.67296	34	30	35	33	24	28	35	29	54	61	37	50.6667
OTU1148	0.0474548	0.0461291	0.055679	0.0405563	0.565344	0.173129	17	17	9	14.3333	13	13	26	17.3333	11	12	15	12.6667
OTU1149	0.0441818	0.0267965	0.0438526	0.0618964	0.154364	0.463567	6	8	11	8.33333	6	11	24	13.6667	19	16	23	19.3333
OTU115	0.194114	0.196318	0.208822	0.177203	0.745302	0.0933406	67	58	58	61	51	49	95	65	51	60	55	55.3333
OTU1152	0.0481061	0.0278642	0.0524069	0.064047	0.199741	0.415449	4	4	18	8.66667	7	24	18	16.3333	21	20	19	20
OTU1155	0.0514187	0.0740148	0.0460787	0.0341626	0.00535471	0.825051	24	21	24	23	14	17	12	14.3333	15	10	7	10.6667
OTU116	0.18956	0.230528	0.199334	0.138818	0.119769	0.507075	61	65	89	71.6667	62	76	48	62	47	55	28	43.3333
OTU1160	0.0685121	0.0504699	0.0696636	0.0854027	0.0741947	0.579799	23	12	12	15.6667	22	20	23	21.6667	22	31	27	26.6667
OTU117	0.200945	0.251898	0.202561	0.148375	0.0126948	0.766721	62	86	87	78.3333	64	56	69	63	47	47	45	46.3333
OTU1172	0.314304	0.403282	0.30159	0.23804	0.0559535	0.61752	127	121	128	125.333	133	73	75	93.6667	69	78	76	74.3333
OTU1174	0.0885596	0.113592	0.0912596	0.0608273	0.181972	0.433324	25	42	39	35.3333	43	22	20	28.3333	17	16	24	19
OTU1185	0.0370491	0.0203588	0.0352977	0.0554909	0.0964001	0.541479	4	7	8	6.33333	5	17	11	11	12	16	24	17.3333
OTU119	0.0303069	0.0246644	0.0267658	0.0394904	0.018696	0.734591	7	7	9	7.66667	6	9	10	8.33333	13	11	13	12.3333
OTU12	1.37256	1.60324	1.44906	1.06537	0.00336708	0.850117	481	505	509	498.333	463	491	398	450.667	296	371	331	332.667
OTU120	0.353219	0.321717	0.352646	0.385294	0.247257	0.372352	91	88	121	100	115	111	103	109.667	123	108	130	120.333
OTU1202	0.103052	0.066489	0.101757	0.140911	0.0027227	0.860363	20	21	21	20.6667	27	39	29	31.6667	39	49	44	44
OTU1209	0.121295	0.106192	0.130682	0.127012	0.415894	0.253561	37	38	24	33	35	49	38	40.6667	46	34	39	39.6667
OTU121	0.198242	0.144753	0.205617	0.244357	0.148648	0.470272	41	47	47	45	51	80	61	64	94	48	87	76.3333
OTU1214	0.0338717	0.0128628	0.0449883	0.043764	0.000627017	0.914409	3	4	5	4	12	13	17	14	15	13	13	13.6667
OTU122	0.183935	0.242384	0.172772	0.13665	0.0335967	0.677325	76	77	73	75.3333	74	46	41	53.6667	35	51	42	42.6667
OTU1225	0.0520626	0.0396566	0.0471582	0.0693732	0.0848771	0.560529	9	13	15	12.3333	15	10	19	14.6667	27	17	21	21.6667
OTU123	0.104139	0.0686183	0.132772	0.111026	0.0630675	0.601952	19	23	22	21.3333	31	57	36	41.3333	33	39	32	34.6667
OTU1231	0.111748	0.13942	0.0922143	0.103611	0.46157	0.227178	43	44	43	43.3333	33	25	28	28.6667	12	59	26	32.3333
OTU1233	0.0506686	0.0493305	0.0546561	0.0480192	0.609243	0.152258	15	16	15	15.3333	17	18	16	17	18	10	17	15
OTU124	0.28134	0.32062	0.321654	0.201747	0.00603323	0.817953	97	113	89	99.6667	113	98	89	100	63	64	62	63
OTU1243	0.0367851	0.0450205	0.035445	0.0298899	0.383457	0.273495	11	15	16	14	18	8	7	11	9	10	9	9.33333
OTU1245	0.0367713	0.0407183	0.039694	0.0299015	0.596276	0.158316	10	19	9	12.6667	16	10	11	12.3333	11	12	5	9.33333
OTU125	0.159245	0.182189	0.171749	0.123797	0.355916	0.291322	43	70	57	56.6667	78	41	41	53.3333	38	33	45	38.6667
OTU126	0.0657102	0.0602772	0.072811	0.0640425	0.942594	0.0195138	43	3	10	18.6667	17	16	35	22.6667	14	22	24	20
OTU1268	0.0431514	0.0300322	0.0503279	0.049094	0.205766	0.40963	8	5	15	9.33333	12	15	20	15.6667	12	15	19	15.3333
OTU127	0.0277866	0.0107108	0.0374336	0.0352154	0.0785559	0.571722	2	5	3	3.33333	5	15	15	11.6667	8	10	15	11
OTU1270	0.0563845	0.0504131	0.0557693	0.0629711	0.567039	0.172304	17	17	13	15.6667	21	17	14	17.3333	13	21	25	19.6667
OTU128	0.138834	0.165113	0.162787	0.0886011	0.0695296	0.588797	41	43	70	51.3333	41	62	49	50.6667	32	27	24	27.6667
OTU129	0.0867145	0.0783204	0.0921464	0.0896767	0.439071	0.239945	27	21	25	24.3333	27	28	31	28.6667	22	34	28	28
OTU1293	0.0438762	0.0364589	0.0492939	0.0458757	0.555672	0.177872	10	10	14	11.3333	15	15	16	15.3333	20	6	17	14.3333
OTU1295	0.116235	0.0762091	0.11989	0.152606	0.0765874	0.575329	29	15	27	23.6667	25	35	52	37.3333	50	38	55	47.6667
OTU1298	0.0442063	0.0332927	0.0278337	0.0714924	0.0247351	0.708635	15	6	10	10.3333	6	11	9	8.66667	25	15	27	22.3333
OTU13	0.57261	0.366754	0.658342	0.692734	0.0291325	0.692301	109	115	118	114	139	211	265	205	234	203	212	216.333
OTU130	0.0660364	0.0643866	0.0675278	0.066195	0.947139	0.0179403	24	17	19	20	22	19	22	21	17	26	19	20.6667
OTU131	0.0784918	0.0676007	0.0718222	0.0960526	0.207712	0.407774	23	14	26	21	24	16	27	22.3333	26	28	36	30
OTU1315	0.124515	0.0793815	0.146848	0.147315	0.000672367	0.912394	26	22	26	24.6667	48	47	42	45.6667	41	51	46	46
OTU132	0.127671	0.109355	0.130648	0.143009	0.256671	0.364485	30	38	34	34	32	39	51	40.6667	48	37	49	44.6667
OTU1320	0.0475204	0.0707935	0.0386712	0.0330966	0.0826648	0.564381	24	24	18	22	20	13	3	12	8	13	10	10.3333
OTU133	0.0634509	0.0438938	0.0717314	0.0747274	0.172531	0.443298	4	17	20	13.6667	16	26	25	22.3333	24	25	21	23.3333
OTU1332	0.0306701	0.0235835	0.042807	0.0256199	0.162586	0.454207	6	8	8	7.33333	8	20	12	13.3333	9	8	7	8
OTU1336	0.046761	0.0418389	0.0610861	0.0373581	0.0775326	0.573589	15	14	10	13	19	24	14	19	10	12	13	11.6667
OTU1344	0.210492	0.229483	0.226986	0.175006	0.337911	0.303479	65	66	83	71.3333	52	90	70	70.6667	50	44	70	54.6667
OTU135	0.0974274	0.0665094	0.112641	0.113132	0.103441	0.530577	24	24	14	20.6667	45	26	34	35	28	35	43	35.3333
OTU1351	0.0531232	0.0364633	0.0578032	0.0651031	0.0473248	0.638288	11	11	12	11.3333	12	21	21	18	18	19	24	20.3333
OTU1356	0.0424452	0.0450431	0.0342864	0.0480061	0.506219	0.203023	13	12	17	14	10	12	10	10.6667	13	9	23	15
OTU136	0.0763309	0.0536884	0.0942143	0.0810899	0.266893	0.356158	23	10	17	16.6667	21	30	37	29.3333	34	13	29	25.3333
OTU1361	0.0353179	0.0418052	0.0321393	0.0320091	0.757233	0.0885282	8	8	23	13	9	10	11	10	7	8	15	10
OTU1364	0.0389259	0.0386026	0.0504182	0.0277567	0.179334	0.436076	11	12	13	12	20	19	8	15.6667	10	9	7	8.66667
OTU1365	0.0453476	0.0407463	0.0568486	0.0384477	0.220562	0.395805	12	14	12	12.6667	22	15	16	17.6667	10	18	8	12
OTU1368	0.0420814	0.0321847	0.03323	0.0608296	0.0424429	0.65118	11	9	10	10	11	8	12	10.3333	25	13	19	19
OTU137	0.0953641	0.124469	0.0986334	0.0629902	0.160988	0.456002	49	44	23	38.6667	34	21	37	30.6667	28	19	12	19.6667
OTU1374	0.0385693	0.0503855	0.0397165	0.025606	0.219152	0.397096	12	14	21	15.6667	18	13	6	12.3333	8	5	11	8
OTU1378	0.0367613	0.0386423	0.0299921	0.0416496	0.552237	0.179569	15	8	13	12	8	13	7	9.33333	13	18	8	13
OTU138	0.124535	0.154393	0.0845119	0.1347	0.76415	0.0857615	35	31	78	48	13	48	18	26.3333	15	105	6	42
OTU1380	0.0420899	0.00107819	0.125192	0	0.424612	0.248382	1	0	0	0.333333	116	0	0	38.6667	0	0	0	0
OTU139	0.122634	0.0878747	0.112425	0.167603	0.0383969	0.662636	19	31	32	27.3333	26	47	32	35	43	61	53	52.3333
OTU1396	0.048918	0.0343312	0.0686635	0.0437594	0.0691441	0.589558	12	10	10	10.6667	28	19	17	21.3333	8	15	18	13.6667
OTU1398	0.039992	0.0429055	0.0397053	0.0373653	0.771063	0.0830129	14	13	13	13.3333	17	11	9	12.3333	14	12	9	11.6667
OTU14	0.636007	0.476224	0.70502	0.726776	0.0948074	0.544018	150	140	154	148	206	217	235	219.333	296	162	223	227
OTU140	0.185577	0.247722	0.130715	0.178293	0.0523597	0.62589	69	65	97	77	38	51	33	40.6667	69	58	40	55.6667
OTU1402	0.024257	0.0171413	0.0321507	0.0234791	0.0161374	0.747296	3	6	7	5.33333	10	10	10	10	8	6	8	7.33333
OTU1409	0.0613524	0.0268495	0.0792858	0.077922	0.0266208	0.701411	13	7	5	8.33333	23	35	16	24.6667	23	25	25	24.3333
OTU142	0.0631268	0.0568095	0.0493279	0.0832431	0.0210062	0.724081	14	20	19	17.6667	18	13	15	15.3333	24	23	31	26
OTU1425	0.0542395	0.0504357	0.0567691	0.0555138	0.802699	0.0706395	19	14	14	15.6667	15	24	14	17.6667	18	19	15	17.3333
OTU143	0.130178	0.0900636	0.14035	0.160121	0.000784472	0.907773	24	27	33	28	40	47	44	43.6667	52	51	47	50
OTU144	0.159534	0.161949	0.160855	0.155797	0.960614	0.013305	52	54	45	50.3333	59	49	42	50	47	38	61	48.6667
OTU1445	0.0624669	0.0460525	0.0943726	0.0469757	0.062373	0.603419	9	24	10	14.3333	35	32	21	29.3333	19	15	10	14.6667
OTU145	0.110976	0.0975613	0.108358	0.127011	0.349285	0.295751	26	32	33	30.3333	44	29	28	33.6667	32	40	47	39.6667
OTU1452	0.0399616	0.030067	0.0609957	0.0288222	0.0734962	0.581121	14	8	6	9.33333	11	21	25	19	10	9	8	9
OTU146	0.127342	0.096492	0.146803	0.138731	0.0581044	0.61268	27	34	29	30	44	40	53	45.6667	48	33	49	43.3333
OTU1463	0.0564419	0.0568481	0.0697879	0.0426896	0.4353	0.242127	19	19	15	17.6667	33	22	10	21.6667	19	9	12	13.3333
OTU147	0.222674	0.243358	0.264545	0.160118	0.0394783	0.659498	61	73	93	75.6667	68	95	84	82.3333	44	54	52	50
OTU1476	0.118769	0.0633381	0.152085	0.140883	0.00255716	0.863253	26	14	19	19.6667	39	49	54	47.3333	44	40	48	44
OTU1477	0.0456497	0.0364661	0.0641655	0.0363176	0.329851	0.309061	11	10	13	11.3333	8	25	27	20	6	20	8	11.3333
OTU1478	0.0395886	0.03003	0.0364336	0.0523021	0.00675849	0.810933	10	11	7	9.33333	11	12	11	11.3333	14	17	18	16.3333
OTU148	0.55484	1.65063	0.00106793	0.012822	0.419612	0.251343	1523	8	0	510.333	0	0	1	0.333333	0	9	3	4
OTU1482	0.065567	0.04607	0.0630862	0.0875449	0.193562	0.42154	8	15	20	14.3333	7	27	25	19.6667	26	32	24	27.3333
OTU1487	0.0442613	0.0504148	0.0449996	0.0373693	0.423662	0.248943	18	19	10	15.6667	13	13	16	14	14	13	8	11.6667
OTU1488	0.0971007	0.0921512	0.11372	0.0854314	0.567094	0.172277	21	39	26	28.6667	46	34	26	35.3333	20	39	21	26.6667
OTU149	0.345736	0.344347	0.318235	0.374625	0.367721	0.283572	120	113	88	107	94	94	109	99	131	101	119	117
OTU1498	0.0396001	0.0375019	0.041796	0.0395025	0.908474	0.0314898	8	15	12	11.6667	13	8	18	13	13	14	10	12.3333
OTU15	0.878556	0.916963	0.833815	0.884889	0.110746	0.519778	280	279	296	285	263	261	254	259.333	298	266	265	276.333
OTU150	0.115005	0.127662	0.123421	0.0939302	0.368067	0.283347	44	38	37	39.6667	54	36	25	38.3333	33	27	28	29.3333
OTU1503	0.0392436	0.0257696	0.0343092	0.057652	0.0301052	0.688914	11	5	8	8	12	8	12	10.6667	22	19	13	18
OTU1505	0.0656001	0.0525204	0.0482035	0.0960763	0.0177187	0.739298	11	14	24	16.3333	13	12	20	15	28	33	29	30
OTU151	0.225965	0.213451	0.248753	0.215692	0.562494	0.174521	70	67	62	66.3333	88	71	73	77.3333	55	91	56	67.3333
OTU1510	0.105329	0.122342	0.118935	0.0747108	0.288063	0.339567	50	41	23	38	35	24	52	37	26	20	24	23.3333
OTU1514	0.0520227	0.0321588	0.0577353	0.066174	0.200595	0.414617	7	8	15	10	6	23	25	18	21	19	22	20.6667
OTU1516	0.0663497	0.0579014	0.0834902	0.0576574	0.507003	0.202611	15	15	24	18	17	20	41	26	25	19	10	18
OTU1519	0.0299634	0.0150434	0.0353432	0.0395037	0.109216	0.522	8	3	3	4.66667	9	9	15	11	7	17	13	12.3333
OTU152	0.1146	0.135089	0.131863	0.0768498	0.00241663	0.865805	36	43	47	42	45	38	40	41	26	22	24	24
OTU1524	0.000359397	0.00107819	0	0	0.421875	0.25	1	0	0	0.333333	0	0	0	0	0	0	0	0
OTU1531	0.0200472	0.0322713	0.0225395	0.00533098	0.284603	0.342221	20	1	9	10	10	4	7	7	2	0	3	1.66667
OTU1532	0.0856076	0.0718286	0.0750485	0.109946	0.154402	0.463523	19	24	24	22.3333	26	18	26	23.3333	47	29	27	34.3333
OTU1535	0.0353143	0.0321561	0.0460334	0.0277535	0.290462	0.337738	7	9	14	10	10	21	12	14.3333	6	10	10	8.66667
OTU1538	0.0303275	0.0353598	0.0289468	0.0266759	0.583121	0.164552	8	15	10	11	10	11	6	9	6	7	12	8.33333
OTU154	0.127753	0.115864	0.155312	0.112084	0.0734047	0.581295	40	34	34	36	41	59	45	48.3333	40	34	31	35
OTU1545	0.0367506	0.0385828	0.0407279	0.030941	0.395896	0.265722	9	14	13	12	13	14	11	12.6667	10	6	13	9.66667
OTU155	0.102733	0.0837615	0.120844	0.103594	0.726475	0.10104	39	21	18	26	15	61	37	37.6667	23	50	24	32.3333
OTU1551	0.046392	0.0439451	0.0514637	0.0437672	0.665954	0.126731	10	14	17	13.6667	18	14	16	16	19	12	10	13.6667
OTU1561	0.0556915	0.056804	0.0579504	0.05232	0.899891	0.0345495	14	22	17	17.6667	25	15	14	18	15	21	13	16.3333
OTU1568	0.0453605	0.048292	0.0493619	0.0384276	0.494414	0.209266	18	12	15	15	21	11	14	15.3333	10	13	13	12
OTU157	0.153924	0.165237	0.159855	0.13668	0.659513	0.129555	61	50	43	51.3333	65	46	38	49.6667	45	54	29	42.6667
OTU1573	0.056368	0.049336	0.0589164	0.0608515	0.197137	0.418	15	14	17	15.3333	16	21	18	18.3333	17	22	18	19
OTU1579	0.0563756	0.052575	0.0642446	0.0523071	0.434123	0.242811	19	15	15	16.3333	15	26	19	20	19	16	14	16.3333
OTU158	0.645918	0.550114	0.62873	0.758909	0.14383	0.476059	167	188	158	171	259	173	154	195.333	240	229	242	237
OTU1581	0.0331781	0.0289502	0.0374902	0.0330939	0.0952653	0.543285	8	9	10	9	10	13	12	11.6667	11	11	9	10.3333
OTU1582	0.129587	0.142581	0.142633	0.103549	0.107906	0.523917	38	50	45	44.3333	53	43	37	44.3333	38	32	27	32.3333
OTU1585	0.0392618	0.0514329	0.0375242	0.0288284	0.0723194	0.583369	11	20	17	16	13	12	10	11.6667	9	11	7	9
OTU1588	0.122329	0.0847112	0.14678	0.135496	0.128957	0.494779	24	26	29	26.3333	42	54	41	45.6667	42	26	59	42.3333
OTU16	0.383697	0.239289	0.408042	0.503759	0.00376077	0.84449	89	68	66	74.3333	103	132	146	127	170	136	166	157.333
OTU160	0.332667	0.36897	0.366415	0.262616	0.0060212	0.818074	120	117	107	114.667	105	127	110	114	79	91	76	82
OTU1606	0.0477637	0.0406961	0.0396148	0.0629802	0.16485	0.451685	5	14	19	12.6667	9	13	15	12.3333	18	21	20	19.6667
OTU161	0.172066	0.151346	0.163048	0.201804	0.490812	0.211191	64	46	31	47	64	35	53	50.6667	57	81	51	63
OTU1615	0.0349632	0.0236105	0.0289809	0.0522983	0.415875	0.253573	9	6	7	7.33333	13	8	6	9	32	8	9	16.3333
OTU1619	0.0620984	0.0675165	0.0707541	0.0480245	0.2054	0.40998	17	29	17	21	24	21	21	22	12	14	19	15
OTU1621	0.0235677	0.0364804	0.0182113	0.0160113	0.014304	0.757254	13	10	11	11.3333	5	3	9	5.66667	5	5	5	5
OTU1624	0.0489242	0.0740555	0.0385695	0.0341477	0.0387261	0.661675	27	14	28	23	11	12	13	12	9	9	14	10.6667
OTU163	0.0659736	0.0375398	0.065358	0.095023	0.00770748	0.802468	11	9	15	11.6667	19	17	25	20.3333	28	36	25	29.6667
OTU1632	0.0278724	0.0343665	0.0247093	0.0245414	0.703333	0.110689	15	5	12	10.6667	13	2	8	7.66667	4	7	12	7.66667
OTU1638	0.0506493	0.0600424	0.0310713	0.0608341	0.0242803	0.710431	16	18	22	18.6667	9	13	7	9.66667	23	15	19	19
OTU164	0.222624	0.666806	0	0.00106547	0.00229118	0.868168	200	292	130	207.333	0	0	0	0	0	0	1	0.333333
OTU1646	0.0371279	0.0353691	0.045056	0.0309585	0.614135	0.149995	7	9	17	11	18	18	6	14	13	9	7	9.66667
OTU165	0.142011	0.127548	0.170296	0.128188	0.67348	0.123454	28	38	53	39.6667	44	75	40	53	25	71	24	40
OTU1650	0.0438697	0.0353818	0.0439203	0.0523071	0.335216	0.305336	8	7	18	11	12	16	13	13.6667	19	16	14	16.3333
OTU1651	0.0435129	0.0214469	0.0642445	0.0448472	0.0761922	0.576061	6	6	8	6.66667	15	28	17	20	7	21	14	14
OTU1658	0.0445944	0.0353725	0.0525203	0.0458903	0.280523	0.345379	9	13	11	11	17	15	17	16.3333	8	15	20	14.3333
OTU1659	0.0599831	0.0611233	0.0611882	0.0576377	0.963448	0.0123355	17	17	23	19	28	13	16	19	23	15	16	18
OTU166	0.1762	0.135175	0.187452	0.205973	0.228124	0.388978	45	35	46	42	50	42	83	58.3333	70	52	71	64.3333
OTU167	0.114199	0.116905	0.123218	0.102473	0.464015	0.225817	34	29	46	36.3333	36	45	34	38.3333	30	33	33	32
OTU1673	0.0403263	0.0332205	0.0493281	0.0384302	0.479026	0.217556	8	14	9	10.3333	18	8	20	15.3333	7	15	14	12
OTU168	0.12623	0.0804822	0.135987	0.162221	0.0156872	0.749669	29	19	27	25	32	48	47	42.3333	46	46	60	50.6667
OTU1687	0.0910482	0.0955742	0.088988	0.0885823	0.941552	0.0198751	43	20	26	29.6667	31	22	30	27.6667	35	21	27	27.6667
OTU1688	0.118784	0.101956	0.124184	0.130212	0.573014	0.169407	38	23	34	31.6667	27	40	49	38.6667	28	43	51	40.6667
OTU169	0.101694	0.0825741	0.0987236	0.123785	0.332128	0.307475	22	19	36	25.6667	42	27	23	30.6667	34	32	50	38.6667
OTU1692	0.0627761	0.0600837	0.0492601	0.0789844	0.0534215	0.623378	21	16	19	18.6667	12	13	21	15.3333	28	22	24	24.6667
OTU1693	0.0567132	0.0460805	0.0643013	0.0597578	0.219396	0.396872	11	19	13	14.3333	20	19	21	20	17	15	24	18.6667
OTU17	0.506638	0.30468	0.533214	0.682021	0.00336516	0.850146	101	78	105	94.6667	123	183	192	166	204	202	233	213
OTU170	0.139602	0.139465	0.150222	0.129119	0.824627	0.0622528	50	46	34	43.3333	63	32	45	46.6667	51	26	44	40.3333
OTU1701	0.0346417	0.0321506	0.0493618	0.0224128	0.135415	0.486483	7	11	12	10	21	15	10	15.3333	12	4	5	7
OTU1705	0.035666	0.036411	0.0353657	0.0352213	0.989515	0.00350723	6	17	11	11.3333	11	12	10	11	9	11	13	11
OTU1706	0.0367986	0.0396698	0.0461693	0.0245567	0.331359	0.30801	12	16	9	12.3333	22	15	6	14.3333	8	9	6	7.66667
OTU1709	0.0639531	0.0868341	0.0708672	0.034158	0.0728113	0.582427	24	33	24	27	34	19	13	22	8	12	12	10.6667
OTU1716	0.0760032	0.0707323	0.0846935	0.0725838	0.522846	0.194391	17	28	21	22	29	28	22	26.3333	17	25	26	22.6667
OTU173	0.0845227	0.066506	0.0760373	0.111025	0.0480975	0.63633	22	20	20	20.6667	19	19	33	23.6667	30	40	34	34.6667
OTU1730	0.064966	0.0696678	0.0665277	0.0587026	0.714386	0.106055	16	23	26	21.6667	28	19	15	20.6667	16	18	21	18.3333
OTU1734	0.0296077	0.0268235	0.0321053	0.0298943	0.799667	0.0718111	9	6	10	8.33333	6	14	10	10	7	12	9	9.33333
OTU174	0.0460091	0.0428724	0.0481806	0.0469743	0.880509	0.0415314	9	12	19	13.3333	11	20	14	15	16	16	12	14.6667
OTU18	1.93739	2.41469	1.95234	1.44515	0.0988303	0.537658	675	759	818	750.667	866	487	466	606.333	454	415	485	451.333
OTU180	0.409145	0.366867	0.49438	0.366187	0.133947	0.488345	127	121	94	114	183	143	135	153.667	136	120	87	114.333
OTU181	0.158869	0.176864	0.168467	0.131277	0.416568	0.253158	46	67	52	55	71	40	46	52.3333	30	42	51	41
OTU182	0.129366	0.0803974	0.113494	0.194206	0.306506	0.325762	21	29	25	25	26	32	48	35.3333	109	23	50	60.6667
OTU185	0.103575	0.0965333	0.137327	0.0768646	0.0713188	0.585299	32	32	26	30	56	30	42	42.6667	23	27	22	24
OTU186	0.0549434	0.0493394	0.0642672	0.0512237	0.447204	0.235281	17	18	11	15.3333	17	27	16	20	18	12	18	16
OTU187	0.0895433	0.0706975	0.10186	0.0960729	0.283359	0.343181	11	25	30	22	36	25	34	31.6667	35	29	26	30
OTU189	0.128036	0.105035	0.125342	0.153731	0.162334	0.454489	27	43	28	32.6667	35	38	44	39	58	49	37	48
OTU19	0.228071	0.242369	0.24122	0.200625	0.323991	0.313178	75	80	71	75.3333	83	80	62	75	72	46	70	62.6667
OTU195	0.108517	0.102006	0.134964	0.0885798	0.33466	0.30572	45	23	27	31.6667	36	56	34	42	18	28	37	27.6667
OTU197	0.0489328	0.0525668	0.0440449	0.0501867	0.898122	0.0351826	19	18	12	16.3333	23	9	9	13.6667	7	24	16	15.6667
OTU198	0.0963464	0.0675809	0.123274	0.0981842	0.0965784	0.541197	21	16	26	21	41	44	30	38.3333	42	21	29	30.6667
OTU2	6.31026	6.46591	5.95516	6.50972	0.439804	0.239523	1956	1929	2144	2009.67	1645	1890	2024	1853	2234	1824	2041	2033
OTU20	0.40752	0.11357	0.343763	0.765226	0.000482384	0.921573	15	24	67	35.3333	85	118	118	107	274	195	248	239	Rf
OTU201	0.0771355	0.136187	0.0482487	0.0469707	1.2972e-05	0.976504	41	46	40	42.3333	17	12	16	15	14	16	14	14.6667
OTU202	0.138414	0.106121	0.152176	0.156945	0.0559112	0.617616	26	35	38	33	47	53	42	47.3333	50	57	40	49
OTU203	0.100521	0.0546972	0.0995766	0.147289	0.0187006	0.734569	17	17	17	17	23	30	40	31	60	36	42	46
OTU204	0.102854	0.147994	0.0933274	0.0672399	0.0166105	0.744851	48	55	35	46	37	28	22	29	19	20	24	21
OTU205	0.0538384	0.0321715	0.0578373	0.0715063	0.0351431	0.672448	8	6	16	10	15	17	22	18	26	18	23	22.3333
OTU208	0.0439451	0.0547386	0.0450675	0.0320293	0.179054	0.436369	22	15	14	17	19	12	11	14	7	13	10	10
OTU209	0.0845413	0.0589406	0.0836709	0.111012	0.0192331	0.732073	14	24	17	18.3333	33	24	21	26	32	36	36	34.6667
OTU21	0.420766	0.294939	0.447566	0.519792	0.0585186	0.611762	93	94	88	91.6667	104	144	170	139.333	122	170	195	162.333
OTU212	0.0242587	0.0193148	0.0321055	0.0213558	0.419976	0.251127	7	5	6	6	6	8	16	10	10	7	3	6.66667
OTU213	0.0912801	0.0547314	0.0995655	0.119543	0.0494421	0.632972	21	15	15	17	22	25	46	31	36	36	40	37.3333
OTU218	0.10986	0.0847652	0.124184	0.120631	0.134791	0.487272	30	22	27	26.3333	27	40	49	38.6667	37	41	35	37.6667
OTU22	0.598258	0.461215	0.642985	0.690574	0.409232	0.257569	143	127	160	143.333	103	192	306	200.333	169	225	253	215.667
OTU220	0.0363736	0.0428939	0.0256638	0.0405631	0.256247	0.364836	12	12	16	13.3333	3	13	8	8	17	11	10	12.6667
OTU222	0.0389752	0.049374	0.0451353	0.0224163	0.375334	0.278661	18	8	20	15.3333	25	13	4	14	5	8	8	7
OTU223	0.0488509	0.0311038	0.0492711	0.0661779	0.128411	0.495493	10	10	9	9.66667	13	22	11	15.3333	12	24	26	20.6667
OTU224	0.108415	0.0804111	0.119957	0.124877	0.0747489	0.578755	21	24	30	25	31	47	34	37.3333	33	39	45	39
OTU225	0.10384	0.106169	0.0858069	0.119544	0.1009	0.534453	33	36	30	33	33	21	26	26.6667	43	33	36	37.3333
OTU227	0.0335707	0.046085	0.0343431	0.0202841	0.154005	0.463983	12	20	11	14.3333	15	9	8	10.6667	11	5	3	6.33333
OTU228	0.0339101	0.0429242	0.028913	0.0298931	0.273064	0.351234	17	14	9	13.3333	7	9	11	9	13	9	6	9.33333
OTU229	0.0934539	0.0975117	0.0878405	0.0950095	0.837442	0.0574199	21	37	33	30.3333	24	34	24	27.3333	25	34	30	29.6667
OTU23	0.241298	0.120088	0.252639	0.351167	0.0020486	0.872995	32	35	45	37.3333	54	85	97	78.6667	103	109	117	109.667
OTU230	0.152268	0.125382	0.162765	0.168658	0.353739	0.29277	27	44	46	39	39	56	57	50.6667	37	61	60	52.6667
OTU232	0.258214	0.303498	0.281153	0.189993	0.127327	0.496916	89	87	107	94.3333	120	64	78	87.3333	51	61	66	59.3333
OTU233	0.0414384	0.0546582	0.0451128	0.0245441	0.291241	0.337147	15	26	10	17	23	9	10	14	10	5	8	7.66667
OTU235	0.0410807	0.0524891	0.0462034	0.0245494	0.445886	0.236033	12	28	9	16.3333	25	8	10	14.3333	4	9	10	7.66667
OTU236	0.100287	0.0868543	0.127546	0.0864602	0.102	0.532767	23	23	35	27	41	30	48	39.6667	31	25	25	27
OTU237	0.345435	0.721262	0.214726	0.100317	0.00154003	0.884519	160	248	265	224.333	101	60	39	66.6667	32	26	36	31.3333	RC
OTU238	0.140742	0.181223	0.140678	0.100324	0.178066	0.437408	56	66	47	56.3333	69	31	31	43.6667	27	30	37	31.3333
OTU239	0.188385	0.17278	0.178874	0.213501	0.403278	0.261187	67	49	45	53.6667	47	60	60	55.6667	82	64	54	66.6667
OTU24	0.874948	0.788079	0.867684	0.969082	0.190075	0.425035	223	262	250	245	236	260	314	270	285	277	346	302.667
OTU241	0.0396117	0.0492765	0.0375242	0.0320343	0.297228	0.332635	9	20	17	15.3333	13	11	11	11.6667	12	12	6	10
OTU242	0.104915	0.0943741	0.109335	0.111037	0.736504	0.0969223	25	20	43	29.3333	36	39	27	34	32	42	30	34.6667
OTU243	0.267729	0.251063	0.263918	0.288206	0.702098	0.11121	88	68	78	78	107	72	67	82	107	83	80	90
OTU244	0.0413838	0.0257399	0.0450334	0.0533783	0.112444	0.517336	8	8	8	8	16	18	8	14	11	21	18	16.6667
OTU245	0.0692072	0.046123	0.0878409	0.0736579	0.00496445	0.829409	15	14	14	14.3333	24	25	33	27.3333	24	24	21	23
OTU247	0.13089	0.127632	0.114505	0.150533	0.380438	0.275406	39	36	44	39.6667	21	45	41	35.6667	53	51	37	47
OTU248	0.0310183	0.0128573	0.0310941	0.0491036	0.0671342	0.593574	3	6	3	4	11	7	11	9.66667	24	12	10	15.3333
OTU249	0.0382104	0.0450475	0.041841	0.0277428	0.157054	0.460469	14	13	15	14	17	14	8	13	9	6	11	8.66667
OTU25	0.426141	0.467352	0.470581	0.34049	0.0414812	0.653834	121	175	140	145.333	156	145	138	146.333	111	100	108	106.333
OTU250	0.211123	0.184419	0.196017	0.252933	0.214188	0.401683	48	51	73	57.3333	52	61	70	61	96	60	81	79
OTU251	0.0588585	0.047157	0.0717879	0.0576304	0.0803654	0.568458	11	17	16	14.6667	21	27	19	22.3333	19	15	20	18
OTU254	0.126688	0.153268	0.137123	0.0896733	0.0797537	0.569556	39	61	43	47.6667	38	42	48	42.6667	38	26	20	28
OTU255	0.0506672	0.0493107	0.0493051	0.0533859	0.882538	0.0407955	13	18	15	15.3333	16	18	12	15.3333	13	22	15	16.6667
OTU256	0.103191	0.108284	0.11372	0.0875683	0.574377	0.168749	32	43	26	33.6667	46	28	32	35.3333	30	36	16	27.3333
OTU257	0.0295961	0.0257068	0.0235732	0.0395083	0.423095	0.249278	3	7	14	8	7	12	3	7.33333	14	15	8	12.3333
OTU259	0.0353232	0.0364308	0.0289807	0.0405581	0.524471	0.193556	8	15	11	11.3333	13	11	3	9	12	12	14	12.6667
OTU26	0.423581	0.396818	0.459732	0.414194	0.147547	0.471583	126	132	112	123.333	141	133	155	143	136	135	117	129.333
OTU260	0.126734	0.136228	0.128693	0.115279	0.421224	0.250386	46	44	37	42.3333	48	32	40	40	39	34	35	36
OTU263	0.312618	0.425675	0.212115	0.300064	0.0398945	0.658306	113	120	164	132.333	59	61	78	66	87	126	68	93.6667
OTU264	0.0810993	0.111482	0.0805691	0.0512469	0.176401	0.439167	31	46	27	34.6667	42	18	15	25	13	20	15	16
OTU265	0.0239434	0.0386539	0.0118263	0.0213499	0.0534542	0.623301	17	9	10	12	7	2	2	3.66667	9	6	5	6.66667
OTU266	0.106415	0.121155	0.109471	0.0886198	0.404282	0.260574	35	44	34	37.6667	48	25	29	34	29	33	21	27.6667
OTU267	0.0816982	0.0771673	0.0718334	0.0960939	0.276579	0.348462	19	30	23	24	25	18	24	22.3333	31	36	23	30
OTU268	0.188083	0.253987	0.168365	0.141896	0.0822906	0.565039	60	100	77	79	62	47	48	52.3333	44	27	62	44.3333
OTU27	0.631234	0.477249	0.623531	0.792924	0.0149217	0.753809	147	149	149	148.333	177	189	216	194	231	213	299	247.667
OTU270	0.207891	0.14477	0.199255	0.279648	0.00213975	0.871139	40	38	57	45	55	72	59	62	88	83	91	87.3333
OTU271	0.0663768	0.0643292	0.0739464	0.0608547	0.508226	0.201971	16	17	27	20	23	25	21	23	21	21	15	19
OTU273	0.0435116	0.0438944	0.0439429	0.0426975	0.994472	0.00184596	6	22	13	13.6667	14	16	11	13.6667	10	15	15	13.3333
OTU274	0.139623	0.159824	0.149097	0.109949	0.117935	0.509604	54	53	42	49.6667	58	44	37	46.3333	40	33	30	34.3333
OTU275	0.0385664	0.0375614	0.0503731	0.0277648	0.0397306	0.658774	14	9	12	11.6667	16	17	14	15.6667	10	11	5	8.66667
OTU276	0.0538432	0.0439782	0.0439316	0.0736198	0.097164	0.540271	15	15	11	13.6667	13	16	12	13.6667	23	15	31	23
OTU278	0.0552658	0.0590039	0.029947	0.0768466	0.0119788	0.771192	19	14	22	18.3333	4	10	14	9.33333	22	23	27	24
OTU279	0.0577718	0.0514637	0.070641	0.0512107	0.528788	0.19135	13	14	21	16	14	21	31	22	22	7	19	16
OTU28	0.477625	0.364563	0.533577	0.534736	0.00260541	0.862398	104	120	116	113.333	155	162	181	166	155	162	184	167
OTU280	0.0834283	0.0578949	0.0899429	0.102447	0.293578	0.335378	16	20	18	18	21	23	40	28	18	32	46	32
OTU281	0.149495	0.143698	0.15004	0.154748	0.905237	0.0326417	46	54	34	44.6667	47	41	52	46.6667	38	46	61	48.3333
OTU282	0.302503	0.257513	0.336185	0.313813	0.323066	0.313832	89	62	89	80	76	126	112	104.667	84	102	108	98
OTU283	0.034278	0.0375244	0.0343544	0.0309553	0.732184	0.0986915	10	12	13	11.6667	16	10	6	10.6667	9	10	10	9.66667
OTU286	0.0352945	0.0267767	0.028947	0.0501599	0.120014	0.506739	4	10	11	8.33333	10	7	10	9	10	16	21	15.6667
OTU287	0.0666701	0.0396483	0.0685842	0.0917777	0.00810666	0.799115	9	16	12	12.3333	21	25	18	21.3333	30	23	33	28.6667
OTU289	0.0253623	0.0257608	0.0268452	0.0234809	0.961555	0.0129828	9	3	12	8	13	1	11	8.33333	9	6	7	7.33333
OTU29	0.820787	0.654525	0.928317	0.879518	0.128523	0.495346	244	199	167	203.333	215	304	348	289	256	274	294	274.667
OTU291	0.0360299	0.0267955	0.0428864	0.0384078	0.339518	0.302377	7	11	7	8.33333	15	14	11	13.3333	8	9	19	12
OTU293	0.0659905	0.0589857	0.0685504	0.0704354	0.331226	0.308103	18	18	19	18.3333	18	21	25	21.3333	23	18	25	22
OTU294	0.0324546	0.0193247	0.032162	0.045877	0.0739568	0.580248	8	4	6	6	11	8	11	10	14	9	20	14.3333
OTU295	0.0392556	0.0300509	0.0471355	0.0405805	0.236846	0.381287	11	6	11	9.33333	13	14	17	14.6667	11	18	9	12.6667
OTU298	0.067819	0.0569076	0.0557694	0.0907799	0.273288	0.351057	25	13	15	17.6667	21	13	18	17.3333	25	42	18	28.3333
OTU299	0.260862	0.318465	0.213251	0.250871	0.00348321	0.848414	94	110	93	99	65	69	65	66.3333	74	87	74	78.3333	RC
OTU3	1.76613	1.79428	1.84319	1.66092	0.540987	0.185179	549	536	588	557.667	658	589	472	573	559	504	493	518.667
OTU30	0.165464	0.127527	0.200164	0.168701	0.325896	0.311835	24	35	60	39.6667	41	79	67	62.3333	54	64	40	52.6667
OTU301	0.144815	0.153299	0.108211	0.172934	0.0286428	0.694035	41	55	47	47.6667	31	26	44	33.6667	54	57	51	54
OTU304	0.0710465	0.0858352	0.0760596	0.0512447	0.0222107	0.718905	31	25	24	26.6667	21	28	22	23.6667	14	19	15	16
OTU305	0.0855724	0.0665208	0.0546448	0.135552	0.00266881	0.861291	21	12	29	20.6667	16	18	17	17	46	38	43	42.3333
OTU306	0.0599614	0.0675716	0.0706748	0.0416379	0.0210498	0.72389	22	22	19	21	17	25	24	22	11	16	12	13
OTU308	0.0436074	0.0654665	0.0386601	0.0266957	0.0604089	0.607626	26	19	16	20.3333	19	7	10	12	8	11	6	8.33333
OTU309	0.0652657	0.0589758	0.056758	0.0800632	0.0309344	0.686084	17	19	19	18.3333	14	18	21	17.6667	22	28	25	25
OTU31	0.252091	0.265955	0.277914	0.212404	0.446724	0.235555	86	100	62	82.6667	117	75	67	86.3333	62	65	72	66.3333
OTU311	0.111084	0.128735	0.11698	0.0875364	0.217176	0.398913	43	35	42	40	51	27	31	36.3333	28	29	25	27.3333
OTU312	0.0935256	0.0964766	0.10938	0.0747201	0.125249	0.499668	26	37	27	30	40	35	27	34	20	25	25	23.3333
OTU317	0.114248	0.13186	0.134044	0.07684	0.03539	0.671683	35	46	42	41	49	46	30	41.6667	25	20	27	24
OTU318	0.0267445	0.0107262	0.0385582	0.0309491	0.00182392	0.87782	3	2	5	3.33333	10	12	14	12	10	8	11	9.66667
OTU319	0.0571126	0.0579605	0.0493279	0.0640493	0.388256	0.270476	24	17	13	18	18	12	16	15.3333	20	21	19	20
OTU32	0.363805	0.20391	0.457176	0.43033	0.0781907	0.572386	81	60	49	63.3333	104	177	146	142.333	94	192	117	134.333
OTU321	0.0927885	0.0911831	0.0932709	0.0939115	0.976521	0.0078885	30	25	30	28.3333	32	28	27	29	36	21	31	29.3333
OTU322	0.038539	0.0343565	0.0407053	0.040555	0.75059	0.0912017	14	6	12	10.6667	11	12	15	12.6667	17	9	12	12.6667
OTU323	0.128189	0.163927	0.133135	0.0875046	0.224672	0.392076	33	64	56	51	63	27	34	41.3333	26	22	34	27.3333
OTU324	0.0199653	0.00967503	0.0192677	0.0309531	0.0274579	0.698313	5	0	4	3	4	9	5	6	10	9	10	9.66667
OTU325	0.0603094	0.058983	0.0589731	0.0629721	0.659201	0.129693	18	19	18	18.3333	21	17	17	18.3333	18	19	22	19.6667
OTU327	0.0346125	0.0193264	0.0439544	0.0405567	0.0552486	0.619133	9	6	3	6	15	10	16	13.6667	9	13	16	12.6667
OTU328	0.058172	0.0836463	0.0471016	0.043768	0.0189946	0.733185	26	29	23	26	10	12	22	14.6667	15	14	12	13.6667
OTU329	0.0823579	0.0599801	0.116664	0.07043	0.26246	0.359743	10	25	21	18.6667	23	27	59	36.3333	20	18	28	22
OTU33	0.497197	0.400055	0.518319	0.573218	0.0341686	0.675504	127	126	120	124.333	128	194	162	161.333	173	185	179	179
OTU330	0.129122	0.0955449	0.131704	0.160116	0.0948048	0.544022	37	15	37	29.6667	31	45	47	41	45	53	52	50
OTU331	0.0923882	0.0761089	0.100712	0.100343	0.276505	0.34852	20	28	23	23.6667	29	32	33	31.3333	42	28	24	31.3333
OTU332	0.0602871	0.048238	0.0536447	0.0789786	0.0553163	0.618977	12	16	17	15	22	17	11	16.6667	27	21	26	24.6667
OTU333	0.420527	0.498746	0.421355	0.341481	0.0765912	0.575322	155	142	168	155	147	103	143	131	112	81	127	106.667
OTU334	0.0557033	0.0685925	0.0590295	0.0394877	0.513626	0.199154	20	35	9	21.3333	26	20	9	18.3333	16	9	12	12.3333
OTU335	0.0766337	0.0481939	0.0760256	0.105681	0.0295507	0.690836	7	19	19	15	18	29	24	23.6667	39	32	28	33
OTU336	0.21611	0.150255	0.209821	0.288255	0.0520822	0.626552	57	35	48	46.6667	45	65	86	65.3333	76	109	85	90
OTU337	0.0621	0.0515012	0.0664938	0.068305	0.484782	0.214435	19	16	13	16	25	16	21	20.6667	30	15	19	21.3333
OTU338	0.11205	0.0965697	0.131761	0.10782	0.234956	0.382938	34	24	32	30	36	51	36	41	41	33	27	33.6667
OTU34	0.290412	0.292713	0.277586	0.300936	0.853589	0.0514003	82	96	95	91	88	83	88	86.3333	74	84	124	94
OTU340	0.0427958	0.0396736	0.0364221	0.0522918	0.426791	0.247098	11	12	14	12.3333	10	19	5	11.3333	15	14	20	16.3333
OTU341	0.08357	0.0975172	0.0934181	0.0597747	0.339286	0.302536	21	35	35	30.3333	45	20	22	29	13	21	22	18.6667
OTU342	0.043936	0.0579609	0.0375467	0.0363002	0.295689	0.333789	21	9	24	18	15	13	7	11.6667	12	13	9	11.3333
OTU343	0.141089	0.159803	0.143938	0.119526	0.649823	0.133839	48	45	56	49.6667	74	33	27	44.6667	44	28	40	37.3333
OTU344	0.0463893	0.0396791	0.0439884	0.0555003	0.253875	0.366802	11	10	16	12.3333	18	10	13	13.6667	15	17	20	17.3333
OTU345	0.0581317	0.03328	0.0685278	0.0725874	0.0197701	0.729602	14	8	9	10.3333	16	21	27	21.3333	19	25	24	22.6667
OTU347	0.0414412	0.0568222	0.0440223	0.0234791	0.0603639	0.607723	15	18	20	17.6667	21	8	12	13.6667	8	6	8	7.33333
OTU348	0.100202	0.0686128	0.108165	0.123827	0.00823214	0.798084	19	25	20	21.3333	27	33	41	33.6667	39	40	37	38.6667
OTU35	0.420468	0.301457	0.407042	0.552905	0.0014683	0.886341	105	92	84	93.6667	109	120	151	126.667	175	167	176	172.667	Rf
OTU353	0.0627484	0.027899	0.074935	0.085411	0.1114	0.518834	10	7	9	8.66667	16	31	23	23.3333	11	38	31	26.6667
OTU354	0.055984	0.0407579	0.0588936	0.0683005	0.160476	0.456579	14	15	9	12.6667	14	26	15	18.3333	23	17	24	21.3333
OTU355	0.0659985	0.0718485	0.0610294	0.0651175	0.724202	0.101979	21	22	24	22.3333	14	27	16	19	26	19	16	20.3333
OTU358	0.0420983	0.0343411	0.0417845	0.0501693	0.0511518	0.62879	13	9	10	10.6667	12	13	14	13	13	17	17	15.6667
OTU359	0.0834784	0.0719103	0.0930898	0.085435	0.746546	0.0928365	30	23	14	22.3333	16	31	40	29	22	39	19	26.6667
OTU36	0.12176	0.140472	0.12449	0.100318	0.319891	0.316087	40	43	48	43.6667	54	26	36	38.6667	28	28	38	31.3333
OTU361	0.145225	0.0879557	0.183349	0.164371	0.0407545	0.655868	28	25	29	27.3333	65	71	35	57	52	48	54	51.3333
OTU366	0.0432009	0.0439495	0.0547014	0.0309517	0.0547703	0.620235	11	15	15	13.6667	21	16	14	17	7	10	12	9.66667
OTU367	0.221912	0.196169	0.266805	0.202761	0.0931457	0.546698	52	73	58	61	79	89	81	83	75	46	69	63.3333
OTU369	0.0731256	0.0353537	0.0730144	0.111009	0.0220691	0.719503	6	12	15	11	35	19	14	22.6667	30	36	38	34.6667
OTU37	0.431682	0.449347	0.372812	0.472888	0.523077	0.194272	127	117	175	139.667	104	114	130	116	201	129	113	147.667
OTU370	0.144156	0.125497	0.153199	0.153773	0.716016	0.105375	38	31	48	39	43	35	65	47.6667	57	60	27	48
OTU371	0.0842125	0.0954039	0.0824898	0.0747439	0.310598	0.322775	25	35	29	29.6667	23	27	27	25.6667	22	30	18	23.3333
OTU372	0.130994	0.125481	0.123399	0.1441	0.612726	0.150646	37	34	46	39	52	27	36	38.3333	42	46	47	45
OTU373	0.058731	0.121625	0.0225395	0.0320285	0.344107	0.299247	89	14	10	37.6667	10	2	9	7	11	11	8	10
OTU374	0.146955	0.120051	0.137202	0.183611	0.00852204	0.795741	30	43	39	37.3333	45	46	37	42.6667	57	61	54	57.3333
OTU376	0.121309	0.0890934	0.137134	0.137701	0.140089	0.480641	35	19	29	27.6667	39	56	33	42.6667	36	47	46	43
OTU377	0.0545907	0.062212	0.0492484	0.0523115	0.469495	0.222781	21	21	16	19.3333	11	22	13	15.3333	17	18	14	16.3333
OTU378	0.0553487	0.0643117	0.0504863	0.0512483	0.684007	0.11891	17	26	17	20	26	14	7	15.6667	16	19	13	16
OTU379	0.0863626	0.089062	0.0771504	0.0928755	0.45604	0.230277	31	20	32	27.6667	23	21	28	24	30	31	26	29
OTU38	0.730163	0.571544	0.8184	0.800544	0.0746452	0.57895	166	182	185	177.667	222	283	259	254.667	314	216	220	250
OTU380	0.0613022	0.0374687	0.0588938	0.0875441	0.0399224	0.658226	3	14	18	11.6667	14	21	20	18.3333	30	30	22	27.3333
OTU381	0.222939	0.188789	0.180055	0.299975	0.000289937	0.933814	61	54	61	58.6667	57	55	56	56	98	99	84	93.6667
OTU382	0.1309	0.0912194	0.145667	0.155812	0.151025	0.467463	32	17	36	28.3333	38	40	58	45.3333	62	35	49	48.6667
OTU385	0.114445	0.0964529	0.104939	0.141944	0.18447	0.430742	25	43	22	30	25	36	37	32.6667	39	41	53	44.3333
OTU388	0.0431241	0.00966954	0.0588821	0.0608206	0.0574259	0.614194	5	2	2	3	13	31	11	18.3333	20	13	24	19
OTU389	0.0388705	0.0160703	0.0460901	0.054451	0.00183837	0.877498	3	6	6	5	15	15	13	14.3333	15	21	15	17
OTU39	0.849478	0.655454	0.874622	1.01836	0.000496584	0.920811	223	196	192	203.667	283	274	259	272	300	336	318	318	Rf
OTU391	0.0439567	0.0568768	0.0450901	0.0299034	0.289079	0.338791	23	19	11	17.6667	21	13	8	14	12	12	4	9.33333
OTU393	0.0414128	0.0504292	0.0353884	0.0384209	0.420495	0.250819	20	19	8	15.6667	13	8	12	11	13	10	13	12
OTU396	0.0492283	0.0611227	0.055611	0.0309513	0.407411	0.258671	15	12	30	19	7	16	29	17.3333	9	9	11	9.66667
OTU397	0.0292358	0.0128556	0.0342978	0.0405541	0.00315747	0.853294	2	4	6	4	11	12	9	10.6667	12	11	15	12.6667
OTU4	1.54991	1.11864	1.63445	1.89665	0.0238669	0.712084	348	337	358	347.667	425	524	577	508.667	472	607	698	592.333
OTU40	0.236639	0.281945	0.218805	0.209167	0.211944	0.403779	77	104	82	87.6667	84	71	49	68	62	55	79	65.3333
OTU401	0.168829	0.187636	0.170466	0.148386	0.472452	0.221152	55	68	52	58.3333	59	65	35	53	55	46	38	46.3333
OTU403	0.0817385	0.0718997	0.0889651	0.0843507	0.447819	0.234931	27	19	21	22.3333	29	31	23	27.6667	25	33	21	26.3333
OTU405	0.036386	0.0396637	0.0321281	0.0373663	0.811097	0.0674095	10	13	14	12.3333	8	8	14	10	19	10	6	11.6667
OTU408	0.0438627	0.0343808	0.037445	0.0597622	0.219692	0.3966	17	5	10	10.6667	6	13	16	11.6667	15	17	24	18.6667
OTU409	0.0385234	0.0246627	0.0428636	0.0480438	0.115327	0.513246	6	5	12	7.66667	13	18	9	13.3333	16	17	12	15
OTU41	0.544533	0.67669	0.52561	0.431299	0.123235	0.502365	218	250	163	210.333	206	143	141	163.333	101	165	138	134.667
OTU411	0.101302	0.0943571	0.0642785	0.145269	0.194168	0.420937	28	34	26	29.3333	18	27	15	20	41	72	23	45.3333
OTU419	0.0328098	0.0203428	0.0471469	0.0309396	0.228884	0.3883	1	5	13	6.33333	14	10	20	14.6667	7	7	15	9.66667
OTU42	0.335362	0.264933	0.324824	0.41633	0.00388655	0.842775	89	90	68	82.3333	110	95	98	101	130	139	121	130
OTU420	0.066718	0.0525292	0.0611882	0.0864365	0.177169	0.438354	13	16	20	16.3333	28	13	16	19	29	20	32	27
OTU425	0.0374586	0.0300366	0.0460448	0.0362944	0.226881	0.390089	9	6	13	9.33333	11	19	13	14.3333	11	12	11	11.3333
OTU426	0.036433	0.0451032	0.0375015	0.0266943	0.324643	0.312718	21	11	10	14	11	14	10	11.6667	5	12	8	8.33333
OTU427	0.042809	0.034323	0.0428865	0.0512176	0.664334	0.12744	12	13	7	10.6667	15	10	15	13.3333	28	6	14	16
OTU428	0.238075	0.260595	0.247616	0.206012	0.0412539	0.654468	80	86	77	81	82	80	69	77	56	68	69	64.3333
OTU429	0.259686	0.245607	0.218602	0.31485	0.0133309	0.762888	74	68	87	76.3333	66	73	65	68	104	86	105	98.3333
OTU43	0.275337	0.225308	0.273077	0.327625	0.336298	0.304589	76	55	79	70	67	79	109	85	136	69	102	102.333
OTU430	0.147547	0.159802	0.175066	0.107771	0.391216	0.268627	51	53	45	49.6667	88	39	36	54.3333	34	24	43	33.6667
OTU431	0.0399846	0.0396692	0.039728	0.0405567	0.996234	0.00125694	10	11	16	12.3333	19	9	9	12.3333	9	13	16	12.6667
OTU434	0.0456537	0.052564	0.0267658	0.0576313	0.0345201	0.674395	19	19	11	16.3333	6	10	9	8.33333	15	17	22	18
OTU437	0.0624525	0.0794068	0.0460334	0.0619174	0.114363	0.514604	28	18	28	24.6667	10	20	13	14.3333	15	23	20	19.3333
OTU438	0.0757184	0.0675897	0.0794445	0.080121	0.906307	0.0322606	23	18	22	21	37	21	16	24.6667	16	45	14	25
OTU44	0.237233	0.274525	0.204526	0.232647	0.390933	0.268804	74	68	114	85.3333	49	71	71	63.6667	82	56	80	72.6667
OTU441	0.141582	0.127573	0.141372	0.155802	0.6277	0.143782	35	47	37	39.6667	36	60	36	44	45	40	61	48.6667
OTU442	0.0841901	0.0718231	0.0953387	0.0854085	0.166554	0.449803	19	26	22	22.3333	26	34	29	29.6667	23	32	25	26.6667
OTU443	0.0870968	0.0953763	0.0954631	0.0704512	0.383888	0.273222	20	32	37	29.6667	37	32	20	29.6667	25	21	20	22
OTU444	0.0292227	0.00965687	0.0342638	0.0437474	0.0234534	0.713757	4	4	1	3	8	14	10	10.6667	17	8	16	13.6667
OTU445	0.0592189	0.0321936	0.0706976	0.0747654	0.172134	0.443726	13	11	6	10	19	19	28	22	16	38	16	23.3333
OTU447	0.0623827	0.0492875	0.047147	0.0907136	0.063785	0.600448	9	16	21	15.3333	14	8	22	14.6667	33	22	30	28.3333
OTU449	0.0974993	0.138364	0.0740709	0.0800624	0.0130953	0.764293	44	41	44	43	34	21	14	23	26	26	23	25
OTU45	0.170892	0.171624	0.160594	0.180459	0.870425	0.0452042	54	46	60	53.3333	36	67	47	50	64	69	36	56.3333
OTU450	0.063482	0.0429512	0.0685165	0.0789781	0.12414	0.501149	20	12	8	13.3333	15	21	28	21.3333	29	20	25	24.6667
OTU454	0.087014	0.0643364	0.0953163	0.101389	0.101124	0.534109	17	17	26	20	24	27	38	29.6667	29	29	37	31.6667
OTU459	0.0478244	0.0514968	0.0375356	0.0544408	0.381584	0.274679	18	15	15	16	14	8	13	11.6667	25	14	12	17
OTU46	0.28678	0.205937	0.285051	0.369351	0.00722811	0.806651	65	60	67	64	87	72	107	88.6667	127	116	103	115.333
OTU461	0.0542052	0.0214955	0.0600071	0.0811131	0.00254542	0.863462	12	4	4	6.66667	18	17	21	18.6667	29	21	26	25.3333
OTU464	0.0474751	0.0547286	0.0439316	0.0437649	0.525572	0.192993	21	16	14	17	13	16	12	13.6667	20	11	10	13.6667
OTU465	0.0563649	0.0386682	0.0685278	0.0618986	0.140281	0.480404	19	9	8	12	16	21	27	21.3333	18	17	23	19.3333
OTU466	0.115301	0.120123	0.138236	0.0875427	0.0744663	0.579286	40	43	29	37.3333	42	52	35	43	27	31	24	27.3333
OTU467	0.168544	0.217614	0.154595	0.133422	0.129051	0.494656	57	77	69	67.6667	72	38	34	48	47	38	40	41.6667
OTU468	0.0464125	0.0546443	0.048305	0.0362881	0.603696	0.154839	10	18	23	17	22	19	4	15	12	10	12	11.3333
OTU47	0.208427	0.232602	0.225111	0.167567	0.159659	0.457503	63	95	59	72.3333	75	64	71	70	54	47	56	52.3333
OTU477	0.0321374	0.0321252	0.0407959	0.0234912	0.397572	0.264688	5	15	10	10	19	10	9	12.6667	8	9	5	7.33333
OTU479	0.0606352	0.0546945	0.0418186	0.0853925	0.00474229	0.831992	17	18	16	17	15	10	14	13	32	24	24	26.6667
OTU48	0.242627	0.216642	0.240152	0.271087	0.223249	0.393361	70	75	57	67.3333	83	80	61	74.6667	90	73	91	84.6667
OTU481	0.0749317	0.0504192	0.0943162	0.0800597	0.0312872	0.684895	19	20	8	15.6667	30	26	32	29.3333	29	24	22	25
OTU484	0.188942	0.20587	0.234994	0.125963	0.0682423	0.59135	61	74	57	64	99	60	60	73	33	44	41	39.3333
OTU485	0.130486	0.0793528	0.14135	0.170756	0.0107497	0.779301	22	22	30	24.6667	34	51	47	44	48	48	64	53.3333
OTU488	0.0624109	0.0396555	0.0675276	0.0800497	0.0275799	0.697868	10	16	11	12.3333	22	24	17	21	19	26	30	25
OTU49	0.178035	0.165221	0.186406	0.182478	0.664407	0.127408	58	48	48	51.3333	52	60	62	58	51	47	73	57
OTU493	0.0541858	0.0385773	0.063143	0.0608371	0.242088	0.376757	9	16	11	12	12	18	29	19.6667	18	18	21	19
OTU495	0.000712468	0	0.0010679	0.00106951	0.629737	0.142857	0	0	0	0	0	1	0	0.333333	0	1	0	0.333333
OTU496	0.0731674	0.0697092	0.0878749	0.061918	0.414159	0.254601	21	21	23	21.6667	27	21	34	27.3333	31	16	11	19.3333
OTU497	0.023559	0.0300851	0.0171092	0.0234827	0.538669	0.186344	15	4	9	9.33333	2	10	4	5.33333	10	6	6	7.33333
OTU498	0.0962952	0.280329	0	0.00855606	0.431672	0.244239	260	0	0	86.6667	0	0	0	0	0	8	0	2.66667
OTU499	0.0663643	0.0739525	0.0653691	0.0597714	0.697065	0.113338	18	28	23	23	20	24	17	20.3333	29	13	14	18.6667
OTU5	0.673247	0.923049	0.671876	0.424816	0.111399	0.518836	275	390	196	287	297	197	132	208.667	118	135	145	132.667
OTU50	0.0431761	0.0311325	0.0407619	0.057634	0.0760304	0.576361	14	10	5	9.66667	16	11	11	12.6667	21	15	18	18
OTU504	0.0367485	0.0331802	0.0397279	0.0373375	0.924015	0.0259985	2	13	16	10.3333	19	10	8	12.3333	12	6	17	11.6667
OTU505	0.0406988	0.0461356	0.0375356	0.0384253	0.277926	0.347406	16	12	15	14.3333	14	9	12	11.6667	11	12	13	12
OTU506	0.0959888	0.0879684	0.0975313	0.102467	0.320495	0.315657	29	23	30	27.3333	31	26	34	30.3333	31	31	34	32
OTU508	0.0871148	0.114799	0.0718108	0.0747345	0.026123	0.703284	39	29	39	35.6667	23	19	25	22.3333	19	29	22	23.3333
OTU509	0.0639519	0.0707709	0.07732	0.0437648	0.307221	0.325239	22	27	17	22	38	20	14	24	11	15	15	13.6667
OTU51	0.278383	0.313111	0.281847	0.240191	0.0484661	0.635403	95	112	85	97.3333	87	86	90	87.6667	71	82	72	75
OTU510	0.0824132	0.0965108	0.0728447	0.0778843	0.415957	0.253524	30	35	25	30	20	23	25	22.6667	20	17	36	24.3333
OTU517	0.116769	0.12115	0.123478	0.105677	0.826973	0.0613642	35	46	32	37.6667	59	23	33	38.3333	30	35	34	33
OTU519	0.0727983	0.0697411	0.0696976	0.0789562	0.874018	0.0438922	22	12	31	21.6667	25	17	23	21.6667	28	15	31	24.6667
OTU52	0.11117	0.139636	0.135146	0.0587296	0.151169	0.467294	67	28	35	43.3333	52	48	26	42	22	22	11	18.3333
OTU520	0.101398	0.11151	0.104097	0.0885866	0.544414	0.183462	33	41	30	34.6667	45	28	24	32.3333	24	27	32	27.6667
OTU522	0.0738374	0.0803584	0.0685842	0.0725697	0.893486	0.0368457	19	38	18	25	21	24	19	21.3333	36	13	19	22.6667
OTU523	0	0	0	0	1	-1	0	0	0	0	0	0	0	0	0	0	0	0
OTU528	0.0749885	0.120078	0.0558035	0.0490838	0.0101922	0.783185	33	41	38	37.3333	24	9	19	17.3333	22	8	16	15.3333
OTU53	0.0763708	0.0568173	0.0944068	0.0778885	0.274518	0.350085	17	25	11	17.6667	38	23	27	29.3333	29	14	30	24.3333
OTU530	0.0724736	0.0782625	0.0718786	0.0672798	0.800888	0.0713388	22	29	22	24.3333	29	19	19	22.3333	21	29	13	21
OTU534	0.0749058	0.0675484	0.0749805	0.0821885	0.326831	0.311177	18	20	25	21	20	25	25	23.3333	30	23	24	25.6667
OTU536	0.0424325	0.0289744	0.0310374	0.0672856	0.0829067	0.563956	11	8	8	9	6	12	11	9.66667	22	30	11	21
OTU537	0.0417491	0.0311005	0.0568036	0.0373433	0.31546	0.31926	8	6	15	9.66667	18	9	26	17.6667	13	7	15	11.6667
OTU54	0.40618	0.88921	0.199118	0.130213	0.0898288	0.552144	118	212	500	276.667	43	104	39	62	71	24	27	40.6667
OTU540	0.0363617	0.0257382	0.0278449	0.0555021	0.0114953	0.774313	7	6	11	8	7	13	6	8.66667	16	17	19	17.3333
OTU543	0.0349546	0.0385883	0.0342411	0.0320343	0.814741	0.0660153	9	12	15	12	6	16	10	10.6667	12	12	6	10
OTU545	0.012924	0.0345021	0	0.00426996	0.459338	0.228426	32	0	0	10.6667	0	0	0	0	0	2	2	1.33333
OTU546	0.0453148	0.0568139	0.0396373	0.039493	0.0587301	0.611295	15	21	17	17.6667	11	15	11	12.3333	10	13	14	12.3333
OTU549	0.0463786	0.0428641	0.0407507	0.055521	0.497998	0.20736	9	15	16	13.3333	15	7	16	12.6667	22	19	11	17.3333
OTU55	0.110213	0.107234	0.107041	0.116364	0.831102	0.0598046	31	33	36	33.3333	22	36	42	33.3333	39	39	31	36.3333
OTU550	0.0539731	0.0816536	0.0450335	0.0352321	0.228798	0.388376	43	19	14	25.3333	16	16	10	14	15	11	7	11
OTU555	0.0688119	0.0686183	0.0545653	0.0832521	0.232562	0.385041	19	23	22	21.3333	9	27	15	17	29	23	26	26
OTU556	0.0371512	0.0492925	0.0397393	0.0224217	0.217736	0.398397	12	22	12	15.3333	20	9	8	12.3333	8	8	5	7
OTU559	0.122995	0.0611288	0.150995	0.156861	0.0141021	0.758402	17	15	25	19	37	52	52	47	55	34	58	49
OTU56	0.30488	0.3442	0.340966	0.229475	0.0964932	0.541331	104	125	92	107	121	120	77	106	84	61	70	71.6667
OTU560	0.0367634	0.0396555	0.0332752	0.0373594	0.744247	0.0937687	10	16	11	12.3333	15	9	7	10.3333	13	11	11	11.6667
OTU565	0.194727	0.170556	0.136999	0.276627	0.174707	0.440968	59	58	42	53	27	52	49	42.6667	87	127	45	86.3333
OTU566	0.037147	0.0503674	0.0322412	0.0288325	0.297379	0.332522	11	18	18	15.6667	18	8	4	10	9	12	6	9
OTU567	0.276273	0.15883	0.26433	0.40566	0.0106233	0.78017	61	43	44	49.3333	49	87	111	82.3333	137	132	111	126.667
OTU568	0.202226	0.153341	0.211024	0.242312	0.00197128	0.874614	45	50	48	47.6667	57	74	66	65.6667	79	76	72	75.6667
OTU57	0.265105	0.485778	0.208149	0.101387	0.000464085	0.922578	137	137	179	151	86	55	53	64.6667	32	27	36	31.6667	RC
OTU570	0.0599226	0.0471383	0.0664709	0.0661587	0.434457	0.242617	8	16	20	14.6667	23	25	14	20.6667	17	17	28	20.6667
OTU571	0.0374646	0.045042	0.0299923	0.0373594	0.158513	0.458804	14	15	13	14	8	6	14	9.33333	13	11	11	11.6667
OTU58	0.22225	0.204766	0.231496	0.230487	0.676178	0.122285	56	73	62	63.6667	73	65	78	72	68	55	93	72
OTU581	0.0014256	0.00106827	0	0.00320852	0.532919	0.18925	0	1	0	0.333333	0	0	0	0	0	3	0	1
OTU583	0.0496	0.0514477	0.0503729	0.0469793	0.97094	0.0097821	10	12	26	16	16	22	9	15.6667	21	15	8	14.6667
OTU584	0.10413	0.0761304	0.0911012	0.145157	0.00154885	0.884299	23	28	20	23.6667	29	23	33	28.3333	46	42	48	45.3333
OTU586	0.223169	0.35083	0.169195	0.149481	0.00160221	0.882985	124	103	100	109	41	56	61	52.6667	36	62	42	46.6667
OTU589	0.10071	0.152296	0.0718559	0.0779783	0.0972911	0.540071	52	59	31	47.3333	27	22	18	22.3333	14	43	16	24.3333
OTU59	0.32758	0.348529	0.297955	0.336256	0.418649	0.251916	100	98	127	108.333	95	106	77	92.6667	93	115	107	105
OTU594	0.125196	0.102983	0.1285	0.144104	0.24031	0.378286	33	26	37	32	31	55	34	40	42	47	46	45
OTU595	0.0306901	0.0482331	0.0246298	0.0192073	0.136714	0.484846	14	23	8	15	6	12	5	7.66667	7	4	7	6
OTU596	0.199812	0.199463	0.217432	0.182541	0.235709	0.382279	58	59	69	62	57	77	69	67.6667	59	59	53	57
OTU598	0.0417582	0.0493349	0.0364223	0.0395172	0.424419	0.248495	16	17	13	15.3333	10	12	12	11.3333	10	19	8	12.3333
OTU599	0.0460116	0.0289844	0.0513959	0.0576545	0.177137	0.438388	12	7	8	9	12	15	21	16	10	25	19	18
OTU6	0.434312	0.311901	0.528852	0.462182	0.0771273	0.574334	76	113	102	97	115	183	196	164.667	119	153	161	144.333
OTU60	0.177915	0.109421	0.201233	0.223092	0.125714	0.49905	35	27	40	34	41	48	99	62.6667	76	67	66	69.6667
OTU603	0.0374554	0.0289078	0.0428978	0.0405607	0.426231	0.247427	4	14	9	9	16	9	15	13.3333	9	14	15	12.6667
OTU606	0.0825141	0.102964	0.0912141	0.0533639	0.130787	0.4924	30	25	41	32	39	28	18	28.3333	12	17	21	16.6667
OTU608	0.0421263	0.0440079	0.0460787	0.0362922	0.397918	0.264475	18	12	11	13.6667	14	17	12	14.3333	12	11	11	11.3333
OTU609	0.126831	0.155533	0.130999	0.0939596	0.294444	0.334726	52	50	43	48.3333	63	33	26	40.6667	18	41	29	29.3333
OTU61	0.108528	0.106155	0.120173	0.0992548	0.580535	0.165789	30	33	36	33	50	29	33	37.3333	27	29	37	31
OTU610	0.0720895	0.0697252	0.0664937	0.0800495	0.443385	0.237464	24	23	18	21.6667	25	19	18	20.6667	30	21	24	25
OTU611	0.0592681	0.0589929	0.0590185	0.0597928	0.997898	0.000701122	19	18	18	18.3333	25	11	19	18.3333	23	21	12	18.6667
OTU613	0.0743258	0.0857267	0.099882	0.0373688	0.233158	0.384516	22	41	17	26.6667	50	28	15	31	7	16	12	11.6667
OTU614	0.107674	0.0654163	0.113494	0.144111	0.116081	0.512186	19	19	23	20.3333	26	27	53	35.3333	61	40	34	45
OTU617	0.000359397	0.00107819	0	0	0.421875	0.25	1	0	0	0.333333	0	0	0	0	0	0	0	0
OTU62	0.115188	0.0600485	0.146757	0.13876	0.00208222	0.872305	18	21	17	18.6667	40	41	56	45.6667	39	44	47	43.3333
OTU626	0.0717397	0.0568591	0.0996785	0.0586814	0.065407	0.59709	19	15	19	17.6667	32	26	35	31	11	15	29	18.3333
OTU627	0.0413783	0.0321721	0.0471241	0.0448389	0.164953	0.451572	10	11	9	10	12	17	15	14.6667	18	14	10	14
OTU629	0.0524394	0.0514814	0.0439317	0.061905	0.256902	0.364294	17	18	13	16	13	14	14	13.6667	26	15	17	19.3333
OTU63	0.180542	0.158876	0.182055	0.200695	0.491899	0.210609	67	42	39	49.3333	45	73	52	56.6667	64	67	57	62.6667
OTU631	0.0381806	0.0332205	0.0365242	0.0447972	0.791944	0.0748088	8	14	9	10.3333	19	8	7	11.3333	15	5	22	14
OTU636	0.0385449	0.0354111	0.0407167	0.0395069	0.820124	0.0639627	14	12	7	11	12	10	16	12.6667	11	16	10	12.3333
OTU637	0.0338927	0.036438	0.0257432	0.0394971	0.155002	0.46283	9	15	10	11.3333	10	7	7	8	10	14	13	12.3333
OTU64	0.249693	0.222016	0.241017	0.286047	0.124796	0.500272	68	63	76	69	65	81	79	75	105	77	86	89.3333
OTU640	0.0524645	0.0439699	0.071765	0.0416585	0.413212	0.255169	15	18	8	13.6667	19	36	12	22.3333	9	22	8	13
OTU642	0.0503636	0.0557781	0.0611542	0.0341586	0.0807124	0.567838	18	16	18	17.3333	25	17	15	19	15	9	8	10.6667
OTU644	0.049636	0.066479	0.0482713	0.0341576	0.0053126	0.825511	19	22	21	20.6667	19	12	14	15	10	11	11	10.6667
OTU646	0.625513	0.72934	0.609259	0.537941	0.082474	0.564716	234	230	216	226.667	237	156	175	189.333	171	157	176	168
OTU65	0.265209	0.295	0.250809	0.249819	0.234763	0.383107	95	77	103	91.6667	81	79	74	78	79	88	67	78
OTU650	0.0903537	0.12224	0.0879878	0.0608335	0.0571467	0.61482	38	47	29	38	37	25	20	27.3333	16	18	23	19
OTU652	0.0420374	0.0203633	0.0310489	0.0747	0.00668736	0.811598	5	8	6	6.33333	7	7	15	9.66667	20	20	30	23.3333
OTU658	0.0599654	0.0525497	0.0750485	0.052298	0.0796563	0.569731	17	19	13	16.3333	26	18	26	23.3333	14	16	19	16.3333
OTU66	0.53685	0.43353	0.580352	0.59667	0.401456	0.262301	164	123	117	134.667	136	136	270	180.667	188	181	190	186.333
OTU662	0.0374395	0.0235835	0.0439088	0.0448262	0.165012	0.451507	6	8	8	7.33333	11	21	9	13.6667	11	14	17	14
OTU666	0.0588828	0.0579335	0.0578939	0.060821	0.950702	0.0167104	21	19	14	18	20	16	18	18	18	14	25	19
OTU668	0.0646029	0.0804514	0.0450223	0.068335	0.0175462	0.740147	27	25	23	25	15	12	15	14	22	26	16	21.3333
OTU669	0.0845697	0.0825234	0.100769	0.0704169	0.396567	0.265308	18	27	32	25.6667	34	35	25	31.3333	15	17	34	22
OTU67	0.113837	0.111523	0.132852	0.097136	0.176562	0.438996	36	44	24	34.6667	38	41	45	41.3333	27	32	32	30.3333
OTU670	0.11247	0.101872	0.138406	0.0971319	0.163426	0.453269	29	30	36	31.6667	57	37	35	43	27	31	33	30.3333
OTU672	0.0467722	0.0600088	0.0461354	0.0341723	0.223657	0.392993	14	25	17	18.6667	19	14	10	14.3333	7	16	9	10.6667
OTU674	0.0453442	0.0547717	0.0363999	0.0448612	0.733364	0.0982078	27	16	8	17	8	6	20	11.3333	8	24	10	14
OTU675	0.0296004	0.0363956	0.0246526	0.0277531	0.620269	0.147175	5	20	9	11.3333	8	9	6	7.66667	8	9	9	8.66667
OTU676	0.0406699	0.0471912	0.0427958	0.0320226	0.249244	0.370675	15	15	14	14.6667	7	17	16	13.3333	10	10	10	10
OTU677	0.391664	0.372996	0.364427	0.437569	0.374118	0.279441	94	143	111	116	118	116	106	113.333	120	126	164	136.667
OTU68	0.108782	0.0879177	0.121002	0.117425	0.174517	0.44117	25	31	26	27.3333	29	49	35	37.6667	34	40	36	36.6667
OTU682	0.0632552	0.0836832	0.0697768	0.0363055	0.0800654	0.568996	30	26	22	26	32	16	17	21.6667	6	17	11	11.3333
OTU684	0.0306885	0.0300229	0.0289469	0.0330957	0.617309	0.148534	9	11	8	9.33333	10	8	9	9	12	11	8	10.3333
OTU686	0.0774321	0.0783159	0.0632332	0.0907473	0.324624	0.312731	26	20	27	24.3333	20	26	13	19.6667	36	29	20	28.3333
OTU69	0.230725	0.216626	0.208753	0.266796	0.295102	0.33423	67	73	62	67.3333	45	71	79	65	78	71	101	83.3333
OTU692	0.0313955	0.0246832	0.0289354	0.040568	0.334936	0.305529	10	8	5	7.66667	9	15	3	9	13	14	11	12.6667
OTU696	0.0674891	0.103978	0.0568938	0.0415953	0.0378405	0.664273	27	38	32	32.3333	26	14	13	17.6667	12	5	22	13
OTU699	0.0342413	0.0139509	0.0385807	0.0501923	0.0558575	0.617739	5	3	5	4.33333	12	16	8	12	19	20	8	15.6667
OTU7	1.6503	1.53554	1.77256	1.6428	0.0630951	0.601894	435	464	533	477.333	550	564	540	551.333	508	525	506	513
OTU70	0.483121	0.344153	0.513823	0.591388	0.059915	0.608698	91	108	122	107	108	160	212	160	191	191	172	184.667
OTU702	0.0692778	0.0847311	0.068641	0.0544613	0.134707	0.487378	26	24	29	26.3333	26	16	22	21.3333	14	24	13	17
OTU708	0.0788507	0.0792834	0.0782862	0.0789826	0.997764	0.000745882	15	29	30	24.6667	29	19	25	24.3333	27	22	25	24.6667
OTU71	0.103823	0.0537486	0.149973	0.107749	0.0923063	0.548064	31	9	10	16.6667	41	37	62	46.6667	35	18	48	33.6667
OTU711	0.0700097	0.089002	0.0665957	0.0544314	0.331733	0.30775	28	34	21	27.6667	34	13	15	20.6667	22	13	16	17
OTU712	0.143111	0.195141	0.195778	0.0384156	0.232016	0.385522	48	47	87	60.6667	31	127	25	61	19	6	11	12
OTU714	0.101356	0.0900416	0.115833	0.0981925	0.371251	0.281286	24	35	25	28	44	38	26	36	31	28	33	30.6667
OTU72	0.142497	0.180165	0.153391	0.0939334	0.0404698	0.656671	51	48	69	56	60	40	43	47.6667	37	26	25	29.3333
OTU73	0.0556221	0.0471642	0.054588	0.0651142	0.520159	0.195773	12	17	15	14.6667	11	25	15	17	13	24	24	20.3333
OTU730	0.0660273	0.0772637	0.0610524	0.0597658	0.292637	0.336089	29	21	22	24	16	16	25	19	17	17	22	18.6667
OTU732	0.0524109	0.0268037	0.066369	0.06406	0.0567264	0.615767	7	8	10	8.33333	14	30	18	20.6667	17	25	18	20
OTU733	0.0353244	0.0503574	0.0331958	0.0224199	0.0712663	0.585401	10	19	18	15.6667	8	15	8	10.3333	7	8	6	7
OTU736	0.0677829	0.0589532	0.0482939	0.0961015	0.0614528	0.605379	15	22	18	18.3333	21	12	12	15	33	37	20	30
OTU738	0.0128549	0.00430559	0.0171885	0.0170705	0.163812	0.452839	3	0	1	1.33333	9	5	2	5.33333	6	3	7	5.33333
OTU74	0.374442	0.268246	0.387571	0.467508	0.0641083	0.599775	98	77	75	83.3333	87	108	167	120.667	156	136	146	146
OTU740	0.0734749	0.0600044	0.0921125	0.0683077	0.13855	0.48255	13	24	19	18.6667	24	27	35	28.6667	27	17	20	21.3333
OTU743	0.0385391	0.0396808	0.0375016	0.0384348	0.887957	0.0388362	12	12	13	12.3333	11	11	13	11.6667	14	13	9	12
OTU749	0.114154	0.0954329	0.125331	0.121699	0.680853	0.120267	21	14	54	29.6667	34	50	33	39	34	43	37	38
OTU75	0.275773	0.250836	0.270122	0.306361	0.115959	0.512357	64	88	82	78	89	76	87	84	99	97	91	95.6667
OTU756	0.0406851	0.0407375	0.0450222	0.0362956	0.692707	0.11519	10	12	16	12.6667	15	15	12	14	5	15	14	11.3333
OTU76	0.263331	0.278938	0.222772	0.288283	0.247682	0.371993	97	81	82	86.6667	57	70	81	69.3333	87	111	72	90
OTU761	0.0463369	0.0332513	0.0406376	0.0651218	0.663027	0.128012	10	8	13	10.3333	5	8	25	12.6667	44	12	5	20.3333
OTU764	0.0467469	0.0460453	0.0600409	0.0341544	0.319246	0.316548	8	24	11	14.3333	21	21	14	18.6667	6	12	14	10.6667
OTU766	0.226069	0.129769	0.257024	0.291415	0.017127	0.742233	39	38	44	40.3333	64	82	94	80	65	105	103	91
OTU767	0.189423	0.164088	0.221647	0.182534	0.268351	0.354988	49	47	57	51	52	86	69	69	71	52	48	57
OTU77	0.0959285	0.0878901	0.0995764	0.100319	0.708048	0.108706	20	28	34	27.3333	23	35	35	31	33	26	35	31.3333
OTU770	0.0517327	0.053592	0.0695959	0.0320101	0.180688	0.43466	13	19	18	16.6667	16	15	34	21.6667	12	6	12	10
OTU774	0.0871343	0.104044	0.0911578	0.0662012	0.114435	0.514504	35	35	27	32.3333	34	22	29	28.3333	16	28	18	20.6667
OTU777	0.0449317	0.0353383	0.0482147	0.051242	0.219968	0.396348	5	15	13	11	14	15	16	15	17	17	14	16
OTU778	0.0698798	0.0589912	0.0620977	0.0885504	0.350299	0.295069	18	16	21	18.3333	14	18	26	19.3333	33	14	36	27.6667
OTU78	0.125265	0.0815693	0.161844	0.132381	0.002253	0.868905	32	21	23	25.3333	52	47	52	50.3333	40	47	37	41.3333
OTU783	0.0524669	0.0707146	0.0461241	0.0405621	0.136481	0.485139	13	24	29	22	18	14	11	14.3333	12	13	13	12.6667
OTU787	0.0820369	0.064294	0.0868068	0.0950099	0.130623	0.492612	13	22	25	20	27	27	27	27	23	35	31	29.6667
OTU788	0.202701	0.227332	0.1897	0.19107	0.0334678	0.677738	68	77	67	70.6667	60	58	59	59	53	63	63	59.6667
OTU789	0.0602227	0.0353581	0.0609732	0.0843368	0.0685013	0.590834	7	13	13	11	9	19	29	19	24	30	25	26.3333
OTU79	0.211188	0.182285	0.223908	0.227372	0.17098	0.444972	51	56	63	56.6667	63	61	85	69.6667	75	72	66	71
OTU790	0.0335247	0.0192933	0.0407165	0.0405644	0.0257806	0.704586	4	5	9	6	12	16	10	12.6667	11	14	13	12.6667
OTU791	0.0546076	0.0471642	0.0675618	0.0490968	0.146986	0.472254	12	17	15	14.6667	25	15	23	21	18	13	15	15.3333
OTU793	0.0310227	0.026828	0.03423	0.0320101	0.76176	0.0867157	10	7	8	8.33333	5	11	16	10.6667	12	6	12	10
OTU796	0.0839116	0.125522	0.0707088	0.0555039	0.00125287	0.892196	45	40	32	39	20	23	23	22	17	17	18	17.3333
OTU799	0.102835	0.12984	0.0975312	0.0811332	0.0380478	0.663661	49	38	34	40.3333	31	31	29	30.3333	20	30	26	25.3333
OTU8	0.563738	0.781451	0.518022	0.391742	0.0126567	0.766955	209	299	221	243	196	152	135	161	109	128	130	122.333
OTU80	0.120124	0.0525712	0.192483	0.115317	0.407319	0.258727	20	19	10	16.3333	23	133	24	60	40	43	25	36
OTU800	0.204379	0.15445	0.210002	0.248685	0.0169148	0.743302	48	44	52	48	61	60	75	65.3333	66	77	90	77.6667
OTU802	0.100274	0.114656	0.101825	0.0843417	0.554356	0.178521	21	34	52	35.6667	33	36	26	31.6667	20	33	26	26.3333
OTU803	0.19427	0.327978	0.154504	0.100327	0.00341079	0.849472	78	114	114	102	64	49	31	48	26	31	37	31.3333
OTU808	0.0624973	0.0750417	0.0686975	0.0437527	0.179616	0.43578	19	24	27	23.3333	31	17	16	21.3333	11	12	18	13.6667
OTU81	0.295484	0.343156	0.323429	0.219867	0.238294	0.38003	99	102	119	106.667	81	70	151	100.667	76	60	70	68.6667
OTU811	0.0653329	0.0943455	0.0493505	0.0523026	0.00754133	0.803898	26	33	29	29.3333	20	13	13	15.3333	21	14	14	16.3333
OTU82	0.63166	0.519406	0.454984	0.920591	0.118796	0.508413	201	149	134	161.333	99	168	158	141.667	236	428	198	287.333
OTU83	0.0585404	0.0814866	0.042898	0.0512366	0.0492716	0.633394	22	25	29	25.3333	16	5	19	13.3333	14	17	17	16
OTU830	0.0306793	0.0267965	0.025743	0.0394985	0.22777	0.389294	6	8	11	8.33333	10	11	3	8	13	13	11	12.3333
OTU831	0.0228328	0.0203687	0.0225169	0.0256127	0.729575	0.0997635	5	6	8	6.33333	8	4	9	7	5	8	11	8
OTU832	0.0649991	0.0858219	0.0579504	0.0512249	0.0858045	0.558934	28	22	30	26.6667	25	15	14	18	12	15	21	16
OTU834	0.108789	0.120088	0.0781729	0.128105	0.00495563	0.82951	34	40	38	37.3333	19	26	28	24.3333	39	44	37	40
OTU84	0.0681666	0.0750731	0.061109	0.0683176	0.495835	0.20851	23	23	24	23.3333	21	14	22	19	28	19	17	21.3333
OTU841	0.0199482	0.00536944	0.024596	0.0298792	0.0481402	0.636222	2	0	3	1.66667	3	10	10	7.66667	12	6	10	9.33333
OTU846	0.0888696	0.110434	0.0675846	0.0885906	0.153162	0.464964	33	43	27	34.3333	27	11	25	21	24	28	31	27.6667
OTU847	0.204766	0.139498	0.241051	0.23375	0.0027298	0.860242	52	39	39	43.3333	68	73	84	75	78	67	74	73
OTU848	0.0774217	0.0643585	0.0878293	0.0800771	0.204987	0.410376	22	22	16	20	23	32	27	27.3333	23	31	21	25
OTU849	0.0613585	0.0460618	0.0600295	0.0779843	0.521879	0.194887	8	18	17	14.3333	20	24	12	18.6667	24	40	9	24.3333
OTU85	0.0378002	0.0203742	0.0578145	0.0352118	0.0482234	0.636013	5	4	10	6.33333	13	21	20	18	6	10	17	11
OTU851	0.0595367	0.0343152	0.0642675	0.0800275	0.0598186	0.608908	9	8	15	10.6667	17	17	26	20	29	16	30	25
OTU854	0.0531192	0.0353807	0.0524863	0.0714906	0.048473	0.635386	9	10	14	11	14	18	17	16.3333	24	15	28	22.3333
OTU86	0.143769	0.107196	0.158651	0.165462	0.0743788	0.579451	28	39	33	33.3333	53	60	35	49.3333	55	53	47	51.6667
OTU864	0.0420591	0.0214514	0.0492373	0.0554888	0.0454031	0.643252	7	7	6	6.66667	10	18	18	15.3333	22	11	19	17.3333
OTU87	0.294894	0.201769	0.301866	0.381049	0.030086	0.68898	77	49	62	62.6667	63	98	121	94	121	113	123	119
OTU879	0.0435326	0.0289772	0.0674486	0.0341719	0.0336908	0.677024	11	7	9	9	15	20	28	21	9	15	8	10.6667
OTU88	0	0	0	0	1	-1	0	0	0	0	0	0	0	0	0	0	0	0
OTU885	0.152263	0.11045	0.16172	0.184619	0.187255	0.427892	33	37	33	34.3333	41	37	73	50.3333	50	50	73	57.6667
OTU89	0.0892279	0.0762235	0.0985994	0.0928607	0.502172	0.205152	31	15	25	23.6667	31	22	39	30.6667	33	26	28	29
OTU892	0.0481909	0.0482893	0.0439656	0.0523178	0.592595	0.160052	18	13	14	15	16	14	11	13.6667	16	20	13	16.3333
OTU9	1.02546	0.765062	0.918272	1.39303	0.00212418	0.871452	288	233	192	237.667	271	273	313	285.667	479	427	399	435
OTU90	0.0484795	0.0321803	0.0481693	0.0650887	0.0787022	0.571456	10	8	12	10	10	18	17	15	19	15	27	20.3333
OTU91	0.337375	0.249919	0.322348	0.439859	0.0111716	0.776451	79	71	83	77.6667	80	111	110	100.333	141	156	115	137.333
OTU911	0.0317614	0.0385762	0.0332186	0.0234894	0.354706	0.292125	10	19	7	12	10	10	11	10.3333	7	9	6	7.33333
OTU914	0.139272	0.190891	0.12549	0.101434	0.0486733	0.634884	54	50	74	59.3333	48	28	41	39	38	36	21	31.6667
OTU915	0.11607	0.164095	0.107256	0.0768589	0.00399403	0.841339	50	47	56	51	41	30	29	33.3333	31	22	19	24
OTU916	0.0585713	0.0579533	0.0601315	0.057629	0.986941	0.00437222	23	17	14	18	29	16	11	18.6667	16	16	22	18
OTU92	0.000715374	0.00107819	0.00106793	0	0.629725	0.142863	1	0	0	0.333333	0	0	1	0.333333	0	0	0	0
OTU922	0.049198	0.0386064	0.0395808	0.0694067	0.148522	0.470421	10	8	18	12	6	13	18	12.3333	21	28	16	21.6667
OTU925	0.0894839	0.0525463	0.0963955	0.11951	0.0365556	0.668117	15	15	19	16.3333	25	27	38	30	42	25	45	37.3333
OTU929	0.0396288	0.0450051	0.0428979	0.0309836	0.590377	0.161101	10	18	14	14	16	8	16	13.3333	9	17	3	9.66667
OTU931	0.0317316	0.0310713	0.0267657	0.0373576	0.418719	0.251875	7	14	8	9.66667	6	12	7	8.33333	12	11	12	11.6667
OTU932	0.0588768	0.0610583	0.0611315	0.0544407	0.827815	0.0610459	11	25	21	19	23	18	16	19	16	18	17	17
OTU934	0.0242417	0.0107163	0.0267997	0.0352092	0.0468655	0.639462	2	3	5	3.33333	9	10	6	8.33333	9	8	16	11
OTU937	0.0684794	0.0653886	0.0749349	0.0651147	0.868451	0.0459267	14	16	31	20.3333	16	35	19	23.3333	20	21	20	20.3333
OTU94	0.538962	0.46653	0.519513	0.630842	0.0634345	0.601182	139	131	165	145	139	165	181	161.667	226	183	182	197
OTU943	0.112398	0.127605	0.0911013	0.118487	0.0514312	0.628115	36	38	45	39.6667	29	22	34	28.3333	39	37	35	37
OTU947	0.124251	0.146943	0.120139	0.105672	0.120556	0.505997	45	40	52	45.6667	47	30	35	37.3333	36	31	32	33
OTU95	0.0976755	0.0547154	0.0985085	0.139802	0.0464888	0.64043	18	13	20	17	23	34	35	30.6667	60	29	42	43.6667
OTU950	0.0556308	0.0482154	0.0556902	0.0629869	0.482344	0.215754	10	19	16	15	14	16	22	17.3333	15	24	20	19.6667
OTU952	0.112157	0.176124	0.0760254	0.0843211	0.0847139	0.560811	78	30	56	54.6667	18	35	18	23.6667	22	27	30	26.3333
OTU953	0.0342392	0.0342915	0.0364111	0.032015	0.853968	0.0512599	8	14	10	10.6667	9	10	15	11.3333	8	9	13	10
OTU956	0.0692444	0.0922151	0.0578939	0.0576242	0.0348156	0.673469	28	34	24	28.6667	20	14	20	18	20	13	21	18
OTU957	0.0595861	0.0675737	0.043943	0.0672415	0.31009	0.323144	20	16	27	21	14	15	12	13.6667	11	24	28	21
OTU96	0.446389	0.544547	0.426399	0.36822	0.0442969	0.646173	137	187	184	169.333	121	152	125	132.667	131	98	116	115
OTU961	0.0731783	0.0921919	0.0579619	0.0693811	0.133797	0.488535	24	32	30	28.6667	26	10	18	18	18	23	24	21.6667
OTU962	0.0667282	0.0557826	0.0632674	0.0811347	0.157487	0.459974	19	17	16	17.3333	23	16	20	19.6667	32	25	19	25.3333
OTU975	0.0356918	0.0460921	0.0310939	0.0298894	0.339333	0.302503	13	20	10	14.3333	11	14	4	9.66667	11	9	8	9.33333
OTU98	0.20595	0.206139	0.219614	0.192099	0.811117	0.0674018	89	49	54	64	61	60	84	68.3333	64	49	67	60
OTU980	0.0467348	0.0482964	0.0278791	0.0640288	0.173062	0.442728	19	13	13	15	10	6	10	8.66667	31	11	18	20
OTU985	0.135923	0.138449	0.119912	0.149408	0.512445	0.199768	52	31	46	43	27	41	44	37.3333	49	38	53	46.6667
OTU988	0.0395931	0.0535815	0.0225394	0.0426584	0.442363	0.23805	10	15	25	16.6667	10	7	4	7	4	8	28	13.3333
OTU99	0.251899	0.227354	0.272134	0.25621	0.323692	0.313389	68	69	75	70.6667	78	73	103	84.6667	76	89	75	80
OTU991	0.186695	0.214487	0.17158	0.174019	0.11053	0.52009	64	64	72	66.6667	63	48	49	53.3333	51	63	49	54.3333
OTU992	0.0921837	0.0945445	0.115844	0.0661623	0.299246	0.331128	48	18	22	29.3333	45	29	34	36	19	17	26	20.6667
OTU999	0.0849614	0.0933517	0.0900103	0.0715221	0.434263	0.24273	36	31	20	29	27	34	23	28	28	21	18	22.3333
